# Supplementary material for: Bis{[6-meth­oxy-2-(4-methyl­phen­yl)iminiometh­yl]phenolate-κ2 O,O′}tris­(nitrato-κ2 O,O′)europium(III)
Source: Acta Crystallogr Sect E Struct Rep Online. 2010 Oct 23;66(Pt 11):m1445. doi: 10.1107/S1600536810042194 (PMC3009253; doi:10.1107/S1600536810042194)
Supplement: Supplementary file 1 [file e-66-m1445-sup1.cif]

##############################################################################
###                                                                        ###
###        Electronic paper (Acta Crystallographica Section E)             ###
###                                                                        ###
##############################################################################
#                                                                            #
# This CIF contains the data in a paper accepted for publication in Acta     #
# Crystallographica Section E. It conforms to the requirements of Notes      #
# for Authors for Section E, and has been peer reviewed under the auspices   #
# of the IUCr Commission on Journals.                                        #
#                                                                            #
# Full details of the Crystallographic Information File format               #
# are given in the paper "The Crystallographic Information File (CIF):       #
# a New Standard Archive File for Crystallography" by S. R. Hall, F. H.      #
# Allen and I. D. Brown [Acta Cryst. (1991), A47, 655-685].                  #
#                                                                            #
# The current version of the core CIF dictionary is obtainable from          #
# ftp://ftp.iucr.org/pub/cif_core.dic. The current version number is 2.4.    #
#                                                                            #
# Software is freely available for graphical display of the structure(s) in  #
# this CIF.  For information consult the CIF home page http://www.iucr.org/  #
# cif/home.html                                                              #
#                                                                            #
# This file may be used for bona fide research purposes within the           #
# scientific community so long as proper attribution is given to the journal # 
# article from which it was obtained.                                        #
#                                                                            #
##############################################################################
                                             
data_I
_audit_creation_method     SHELXL-97
_chemical_name_systematic
;
Bis{[6-methoxy-2-(4-methylphenyl)iminiomethyl]phenolate-
\k^2^<i>O</i>,<i>O</i>'}tris(nitrato-\k^2^<i>O</i>,<i>O</i>')europium(III)
;
_chemical_name_common     ?
_chemical_formula_moiety     'C30 H30 Eu N5 O13'
_chemical_formula_sum     'C30 H30 Eu N5 O13'
_chemical_formula_iupac     '[Eu (N O3)3 (C15 H15 N O2)2]'
_chemical_formula_weight     820.55
_chemical_melting_point     ?
_symmetry_cell_setting     triclinic
_symmetry_space_group_name_H-M     'P -1'
_symmetry_space_group_name_Hall     '-P 1'
loop_
    _symmetry_equiv_pos_as_xyz
    'x, y, z'
    '-x, -y, -z'
_cell_length_a     9.7603(7)
_cell_length_b     10.0250(7)
_cell_length_c     18.4227(16)
_cell_angle_alpha     98.165(6)
_cell_angle_beta     101.665(6)
_cell_angle_gamma     106.681(4)
_cell_volume     1652.2(2)
_cell_formula_units_Z     2
_cell_measurement_reflns_used     4647
_cell_measurement_theta_min     1.16
_cell_measurement_theta_max     27.67
_cell_measurement_temperature     296(2)
_exptl_crystal_description     block
_exptl_crystal_colour     red
_exptl_crystal_size_max     0.175
_exptl_crystal_size_mid     0.094
_exptl_crystal_size_min     0.058
_exptl_crystal_density_diffrn     1.649
_exptl_crystal_density_meas     ?
_exptl_crystal_density_method     'not measured'
_exptl_crystal_F_000     824
_exptl_absorpt_coefficient_mu     1.971
_exptl_absorpt_correction_type     multi-scan
_exptl_absorpt_process_details     '(SADABS; Sheldrick, 1996)'
_exptl_absorpt_correction_T_min     0.801
_exptl_absorpt_correction_T_max     0.892
_exptl_special_details
;
;
_diffrn_ambient_temperature     296(2)
_diffrn_radiation_type     MoK\a
_diffrn_radiation_wavelength     0.71073
_diffrn_radiation_source     'fine-focus sealed tube'
_diffrn_radiation_monochromator     graphite
_diffrn_measurement_device_type     'Bruker APEXII area-detector'
_diffrn_measurement_method     'phi and omega scans'
_diffrn_detector_area_resol_mean     ?
_diffrn_reflns_number     26273
_diffrn_reflns_av_R_equivalents     0.0513
_diffrn_reflns_av_sigmaI/netI     0.0579
_diffrn_reflns_theta_min     1.16
_diffrn_reflns_theta_max     27.67
_diffrn_reflns_theta_full     27.67
_diffrn_measured_fraction_theta_max     0.986
_diffrn_measured_fraction_theta_full     0.986
_diffrn_reflns_limit_h_min     -12
_diffrn_reflns_limit_h_max     11
_diffrn_reflns_limit_k_min     -12
_diffrn_reflns_limit_k_max     13
_diffrn_reflns_limit_l_min     -23
_diffrn_reflns_limit_l_max     24
_diffrn_standards_number     ?
_diffrn_standards_interval_count     ?
_diffrn_standards_interval_time     ?
_diffrn_standards_decay_%     ?
_refine_special_details
;
Refinement of <i>F</i>^2^ against ALL reflections. The weighted <i>R</i>-factor
<i>wR</i> and goodness of fit <i>S</i> are based on <i>F</i>^2^, conventional
<i>R</i>-factors <i>R</i> are based on <i>F</i>, with <i>F</i> set to zero for
negative <i>F</i>^2^. The threshold expression of <i>F</i>^2^ >
\s(<i>F</i>^2^) is used only for calculating <i>R</i>-factors(gt) <i>etc</i>.
and is not relevant to the choice of reflections for refinement.
<i>R</i>-factors based on <i>F</i>^2^ are statistically about twice as large
as those based on <i>F</i>, and <i>R</i>- factors based on ALL data will be
even larger.
;
_reflns_number_total     7610
_reflns_number_gt     5570
_reflns_threshold_expression     I>2sigma(I)
_refine_ls_structure_factor_coef     Fsqd
_refine_ls_matrix_type     full
_refine_ls_R_factor_all     0.0641
_refine_ls_R_factor_gt     0.0399
_refine_ls_wR_factor_gt     0.0841
_refine_ls_wR_factor_ref     0.0941
_refine_ls_goodness_of_fit_ref     0.991
_refine_ls_restrained_S_all     0.991
_refine_ls_number_reflns     7610
_refine_ls_number_parameters     442
_refine_ls_number_restraints     0
_refine_ls_hydrogen_treatment     constr
_refine_ls_weighting_scheme     calc
_refine_ls_weighting_details
                 'calc w=1/[\s^2^(Fo^2^)+(0.0460P)^2^] where P=(Fo^2^+2Fc^2^)/3'
_atom_sites_solution_hydrogens     geom
_atom_sites_solution_primary     direct
_atom_sites_solution_secondary     difmap
_refine_ls_shift/su_max     0.001
_refine_ls_shift/su_mean     0.000
_refine_diff_density_max     0.851
_refine_diff_density_min     -0.689
_refine_ls_extinction_method     none
_refine_ls_extinction_coef     ?
loop_
    _atom_type_symbol
    _atom_type_description
    _atom_type_scat_dispersion_real
    _atom_type_scat_dispersion_imag
    _atom_type_scat_source
    'C' 'C' 0.0033 0.0016
                         'International Tables Vol C Tables 4.2.6.8 and 6.1.1.4'
    'H' 'H' 0.0000 0.0000
                         'International Tables Vol C Tables 4.2.6.8 and 6.1.1.4'
    'Eu' 'Eu' -0.1578 3.6682
                         'International Tables Vol C Tables 4.2.6.8 and 6.1.1.4'
    'N' 'N' 0.0061 0.0033
                         'International Tables Vol C Tables 4.2.6.8 and 6.1.1.4'
    'O' 'O' 0.0106 0.0060
                         'International Tables Vol C Tables 4.2.6.8 and 6.1.1.4'
_computing_data_collection     'APEX2 (Bruker, 2006)'
_computing_cell_refinement     'SAINT (Bruker, 2006)'
_computing_data_reduction     'SAINT (Bruker, 2006)'
_computing_structure_solution     'SHELXS97 (Sheldrick, 2008)'
_computing_structure_refinement     'SHELXL97 (Sheldrick, 2008)'
_computing_molecular_graphics     'SHELXTL (Sheldrick, 2008)'
_computing_publication_material     'SHELXL97 (Sheldrick, 2008)'
loop_
    _atom_site_type_symbol
    _atom_site_label
    _atom_site_fract_x
    _atom_site_fract_y
    _atom_site_fract_z
    _atom_site_U_iso_or_equiv
    _atom_site_adp_type
    _atom_site_calc_flag
    _atom_site_refinement_flags
    _atom_site_occupancy
    _atom_site_disorder_assembly
    _atom_site_disorder_group
    Eu Eu 0.96447(2) 0.31215(2) 0.252484(12) 0.04432(9) Uani d . 1 . .
    N N1 0.5030(4) -0.0343(4) 0.2208(2) 0.0516(9) Uani d . 1 . .
    H H1A 0.5916 0.0121 0.2203 0.062 Uiso calc R 1 . .
    N N2 1.4594(4) 0.5536(4) 0.27769(19) 0.0507(9) Uani d . 1 . .
    H H2A 1.3707 0.5195 0.2821 0.061 Uiso calc R 1 . .
    N N3 0.9483(6) 0.5918(5) 0.2364(3) 0.0750(13) Uani d . 1 . .
    N N4 0.8421(5) 0.2288(4) 0.0886(2) 0.0586(10) Uani d . 1 . .
    N N5 1.1222(4) 0.2644(5) 0.3940(2) 0.0631(10) Uani d . 1 . .
    O O1 0.7425(3) 0.1902(3) 0.27686(16) 0.0535(7) Uani d . 1 . .
    O O2 0.8756(3) 0.4409(3) 0.36760(17) 0.0578(8) Uani d . 1 . .
    O O3 1.2074(3) 0.3557(3) 0.24344(16) 0.0523(7) Uani d . 1 . .
    O O4 1.0359(3) 0.0995(3) 0.17308(18) 0.0579(8) Uani d . 1 . .
    O O5 0.8301(4) 0.4845(4) 0.2152(2) 0.0757(10) Uani d . 1 . .
    O O6 1.0654(4) 0.5683(3) 0.2656(2) 0.0643(9) Uani d . 1 . .
    O O7 0.9460(6) 0.7099(5) 0.2303(3) 0.1282(19) Uani d . 1 . .
    O O8 0.9612(4) 0.3321(3) 0.11866(17) 0.0602(8) Uani d . 1 . .
    O O9 0.7730(3) 0.1730(3) 0.13420(18) 0.0615(8) Uani d . 1 . .
    O O10 0.7985(5) 0.1845(4) 0.0214(2) 0.0947(13) Uani d . 1 . .
    O O11 1.0396(4) 0.1640(4) 0.3384(2) 0.0691(9) Uani d . 1 . .
    O O12 1.1413(4) 0.3890(4) 0.38578(18) 0.0634(8) Uani d . 1 . .
    O O13 1.1807(4) 0.2359(4) 0.4530(2) 0.0827(11) Uani d . 1 . .
    C C1 0.5234(4) 0.1554(5) 0.3210(2) 0.0496(10) Uani d . 1 . .
    C C2 0.6699(4) 0.2369(4) 0.3215(2) 0.0448(10) Uani d . 1 . .
    C C3 0.7328(5) 0.3710(5) 0.3714(2) 0.0483(10) Uani d . 1 . .
    C C4 0.6600(6) 0.4224(5) 0.4186(3) 0.0622(12) Uani d . 1 . .
    H H4A 0.7053 0.5112 0.4513 0.075 Uiso calc R 1 . .
    C C5 0.5163(6) 0.3401(6) 0.4177(3) 0.0732(15) Uani d . 1 . .
    H H5A 0.4657 0.3751 0.4493 0.088 Uiso calc R 1 . .
    C C6 0.4511(5) 0.2102(6) 0.3708(3) 0.0690(14) Uani d . 1 . .
    H H6A 0.3566 0.1560 0.3714 0.083 Uiso calc R 1 . .
    C C7 0.4493(5) 0.0238(5) 0.2709(3) 0.0531(11) Uani d . 1 . .
    H H7A 0.3547 -0.0257 0.2736 0.064 Uiso calc R 1 . .
    C C8 0.9493(6) 0.5808(5) 0.4148(3) 0.0651(13) Uani d . 1 . .
    H H8A 0.8936 0.5988 0.4502 0.098 Uiso calc R 1 . .
    H H8B 0.9572 0.6505 0.3838 0.098 Uiso calc R 1 . .
    H H8C 1.0465 0.5867 0.4420 0.098 Uiso calc R 1 . .
    C C9 0.4335(5) -0.1648(5) 0.1669(2) 0.0511(11) Uani d . 1 . .
    C C10 0.3006(5) -0.2604(5) 0.1683(3) 0.0601(12) Uani d . 1 . .
    H H10A 0.2545 -0.2406 0.2061 0.072 Uiso calc R 1 . .
    C C11 0.2364(5) -0.3845(5) 0.1140(3) 0.0642(13) Uani d . 1 . .
    H H11A 0.1460 -0.4467 0.1153 0.077 Uiso calc R 1 . .
    C C12 0.3016(6) -0.4197(5) 0.0579(3) 0.0631(12) Uani d . 1 . .
    C C13 0.4352(6) -0.3230(6) 0.0580(3) 0.0758(15) Uani d . 1 . .
    H H13A 0.4820 -0.3436 0.0207 0.091 Uiso calc R 1 . .
    C C14 0.5010(5) -0.1980(5) 0.1110(3) 0.0680(14) Uani d . 1 . .
    H H14A 0.5910 -0.1355 0.1095 0.082 Uiso calc R 1 . .
    C C15 0.2269(7) -0.5540(6) -0.0017(3) 0.0884(18) Uani d . 1 . .
    H H15A 0.1359 -0.6061 0.0083 0.133 Uiso calc R 1 . .
    H H15B 0.2906 -0.6114 -0.0009 0.133 Uiso calc R 1 . .
    H H15C 0.2062 -0.5307 -0.0506 0.133 Uiso calc R 1 . .
    C C16 1.4000(4) 0.3414(4) 0.1847(2) 0.0459(10) Uani d . 1 . .
    C C17 1.2577(4) 0.2845(4) 0.1960(2) 0.0429(9) Uani d . 1 . .
    C C18 1.1705(5) 0.1454(4) 0.1551(2) 0.0486(10) Uani d . 1 . .
    C C19 1.2195(5) 0.0708(5) 0.1046(3) 0.0569(11) Uani d . 1 . .
    H H19A 1.1592 -0.0197 0.0776 0.068 Uiso calc R 1 . .
    C C20 1.3599(5) 0.1289(5) 0.0929(3) 0.0610(12) Uani d . 1 . .
    H H20A 1.3925 0.0771 0.0580 0.073 Uiso calc R 1 . .
    C C21 1.4479(5) 0.2602(5) 0.1323(3) 0.0561(11) Uani d . 1 . .
    H H21A 1.5416 0.2977 0.1248 0.067 Uiso calc R 1 . .
    C C22 1.4960(5) 0.4756(5) 0.2272(2) 0.0506(10) Uani d . 1 . .
    H H22A 1.5895 0.5100 0.2189 0.061 Uiso calc R 1 . .
    C C23 0.9464(6) -0.0471(5) 0.1409(4) 0.0907(19) Uani d . 1 . .
    H H23A 1.0022 -0.0954 0.1165 0.136 Uiso calc R 1 . .
    H H23B 0.8594 -0.0506 0.1043 0.136 Uiso calc R 1 . .
    H H23C 0.9179 -0.0929 0.1804 0.136 Uiso calc R 1 . .
    C C24 1.5452(5) 0.6864(4) 0.3263(2) 0.0493(10) Uani d . 1 . .
    C C25 1.6818(5) 0.7649(5) 0.3177(3) 0.0595(12) Uani d . 1 . .
    H H25A 1.7187 0.7318 0.2786 0.071 Uiso calc R 1 . .
    C C26 1.7611(6) 0.8923(5) 0.3679(3) 0.0680(14) Uani d . 1 . .
    H H26A 1.8524 0.9449 0.3624 0.082 Uiso calc R 1 . .
    C C27 1.7085(6) 0.9442(5) 0.4266(3) 0.0659(13) Uani d . 1 . .
    C C28 1.5720(6) 0.8642(5) 0.4324(3) 0.0755(15) Uani d . 1 . .
    H H28A 1.5337 0.8975 0.4709 0.091 Uiso calc R 1 . .
    C C29 1.4908(5) 0.7368(5) 0.3831(3) 0.0654(13) Uani d . 1 . .
    H H29A 1.3990 0.6850 0.3884 0.078 Uiso calc R 1 . .
    C C30 1.7989(7) 1.0827(5) 0.4829(3) 0.0893(18) Uani d . 1 . .
    H H30A 1.7454 1.1012 0.5194 0.134 Uiso calc R 1 . .
    H H30B 1.8170 1.1593 0.4564 0.134 Uiso calc R 1 . .
    H H30C 1.8915 1.0752 0.5084 0.134 Uiso calc R 1 . .
loop_
    _atom_site_aniso_label
    _atom_site_aniso_U_11
    _atom_site_aniso_U_22
    _atom_site_aniso_U_33
    _atom_site_aniso_U_12
    _atom_site_aniso_U_13
    _atom_site_aniso_U_23
    Eu 0.03130(12) 0.04488(13) 0.05244(14) 0.00468(9) 0.01419(9) 0.00783(9)
    N1 0.0319(18) 0.057(2) 0.061(2) 0.0053(17) 0.0129(17) 0.0180(18)
    N2 0.0349(19) 0.054(2) 0.057(2) 0.0092(17) 0.0097(16) 0.0059(17)
    N3 0.100(4) 0.069(3) 0.087(3) 0.041(3) 0.059(3) 0.034(3)
    N4 0.063(3) 0.060(2) 0.053(3) 0.027(2) 0.009(2) 0.007(2)
    N5 0.052(2) 0.089(3) 0.057(3) 0.028(2) 0.022(2) 0.021(2)
    O1 0.0402(16) 0.0565(18) 0.0618(18) 0.0086(14) 0.0225(14) 0.0078(14)
    O2 0.0434(17) 0.0566(18) 0.066(2) 0.0057(15) 0.0238(15) -0.0005(15)
    O3 0.0370(16) 0.0557(17) 0.0576(18) 0.0094(14) 0.0150(13) -0.0007(14)
    O4 0.0417(17) 0.0518(18) 0.072(2) 0.0033(14) 0.0157(15) 0.0111(15)
    O5 0.065(2) 0.096(3) 0.087(3) 0.044(2) 0.032(2) 0.034(2)
    O6 0.058(2) 0.0508(19) 0.091(2) 0.0152(16) 0.0378(19) 0.0172(17)
    O7 0.181(5) 0.090(3) 0.186(5) 0.085(3) 0.108(4) 0.083(3)
    O8 0.059(2) 0.0570(19) 0.0600(19) 0.0094(17) 0.0190(16) 0.0112(15)
    O9 0.0416(17) 0.068(2) 0.063(2) 0.0055(15) 0.0131(15) 0.0037(16)
    O10 0.120(3) 0.095(3) 0.052(2) 0.032(3) 0.002(2) -0.003(2)
    O11 0.062(2) 0.063(2) 0.072(2) 0.0077(18) 0.0094(18) 0.0177(18)
    O12 0.068(2) 0.065(2) 0.0555(19) 0.0254(18) 0.0107(16) 0.0045(16)
    O13 0.078(3) 0.123(3) 0.063(2) 0.047(2) 0.0180(19) 0.037(2)
    C1 0.036(2) 0.058(3) 0.060(3) 0.015(2) 0.019(2) 0.020(2)
    C2 0.040(2) 0.056(3) 0.047(2) 0.018(2) 0.0197(19) 0.022(2)
    C3 0.041(2) 0.053(3) 0.053(3) 0.014(2) 0.016(2) 0.016(2)
    C4 0.064(3) 0.067(3) 0.058(3) 0.024(3) 0.021(2) 0.008(2)
    C5 0.065(3) 0.080(4) 0.086(4) 0.027(3) 0.043(3) 0.011(3)
    C6 0.048(3) 0.079(4) 0.089(4) 0.018(3) 0.037(3) 0.024(3)
    C7 0.037(2) 0.060(3) 0.067(3) 0.011(2) 0.023(2) 0.023(2)
    C8 0.062(3) 0.051(3) 0.070(3) 0.008(2) 0.016(2) -0.003(2)
    C9 0.043(2) 0.051(3) 0.059(3) 0.014(2) 0.009(2) 0.019(2)
    C10 0.046(3) 0.064(3) 0.066(3) 0.003(2) 0.022(2) 0.019(2)
    C11 0.055(3) 0.060(3) 0.069(3) 0.003(2) 0.014(3) 0.024(3)
    C12 0.055(3) 0.061(3) 0.064(3) 0.012(2) 0.006(2) 0.011(2)
    C13 0.060(3) 0.089(4) 0.077(4) 0.025(3) 0.022(3) 0.004(3)
    C14 0.047(3) 0.071(3) 0.076(3) 0.006(2) 0.020(3) 0.004(3)
    C15 0.085(4) 0.079(4) 0.081(4) 0.018(3) 0.004(3) -0.002(3)
    C16 0.037(2) 0.050(2) 0.053(2) 0.0172(19) 0.0125(19) 0.012(2)
    C17 0.036(2) 0.048(2) 0.045(2) 0.0147(19) 0.0102(18) 0.0102(18)
    C18 0.043(2) 0.049(2) 0.053(3) 0.013(2) 0.012(2) 0.013(2)
    C19 0.057(3) 0.052(3) 0.060(3) 0.021(2) 0.010(2) 0.007(2)
    C20 0.063(3) 0.069(3) 0.061(3) 0.033(3) 0.026(2) 0.006(2)
    C21 0.045(3) 0.069(3) 0.063(3) 0.024(2) 0.024(2) 0.017(2)
    C22 0.038(2) 0.061(3) 0.056(3) 0.018(2) 0.014(2) 0.015(2)
    C23 0.064(4) 0.052(3) 0.150(6) 0.006(3) 0.026(4) 0.029(3)
    C24 0.041(2) 0.045(2) 0.054(3) 0.009(2) 0.005(2) 0.009(2)
    C25 0.045(3) 0.059(3) 0.067(3) 0.006(2) 0.016(2) 0.011(2)
    C26 0.050(3) 0.056(3) 0.088(4) 0.004(2) 0.011(3) 0.024(3)
    C27 0.064(3) 0.047(3) 0.071(3) 0.009(2) -0.001(3) 0.011(2)
    C28 0.076(4) 0.062(3) 0.077(4) 0.010(3) 0.024(3) 0.001(3)
    C29 0.053(3) 0.055(3) 0.080(3) 0.005(2) 0.023(3) 0.004(2)
    C30 0.086(4) 0.062(3) 0.089(4) 0.004(3) -0.004(3) -0.002(3)
_geom_special_details
;
All e.s.d.'s (except the e.s.d. in the dihedral angle between two l.s. planes)
are estimated using the full covariance matrix. The cell e.s.d.'s are taken
into account individually in the estimation of e.s.d.'s in distances, angles
and torsion angles; correlations between e.s.d.'s in cell parameters are only
used when they are defined by crystal symmetry. An approximate (isotropic)
treatment of cell e.s.d.'s is used for estimating e.s.d.'s involving l.s.
planes.
;
loop_
    _geom_bond_atom_site_label_1
    _geom_bond_atom_site_label_2
    _geom_bond_site_symmetry_2
    _geom_bond_distance
    _geom_bond_publ_flag
    Eu O1 . 2.328(3) ?
    Eu O3 . 2.329(3) ?
    Eu O6 . 2.429(3) ?
    Eu O11 . 2.464(3) ?
    Eu O9 . 2.486(3) ?
    Eu O8 . 2.496(3) ?
    Eu O5 . 2.540(3) ?
    Eu O12 . 2.567(3) ?
    Eu O2 . 2.743(3) ?
    Eu O4 . 2.748(3) ?
    Eu N3 . 2.906(5) ?
    Eu N4 . 2.914(4) ?
    N1 C7 . 1.297(5) ?
    N1 C9 . 1.416(5) ?
    N1 H1A . 0.8600 ?
    N2 C22 . 1.300(5) ?
    N2 C24 . 1.412(5) ?
    N2 H2A . 0.8600 ?
    N3 O7 . 1.210(5) ?
    N3 O6 . 1.262(6) ?
    N3 O5 . 1.275(6) ?
    N4 O10 . 1.197(5) ?
    N4 O8 . 1.271(5) ?
    N4 O9 . 1.273(5) ?
    N5 O13 . 1.232(5) ?
    N5 O12 . 1.245(5) ?
    N5 O11 . 1.273(5) ?
    O1 C2 . 1.310(5) ?
    O2 C3 . 1.390(5) ?
    O2 C8 . 1.436(5) ?
    O3 C17 . 1.308(5) ?
    O4 C18 . 1.385(5) ?
    O4 C23 . 1.443(6) ?
    C1 C7 . 1.397(6) ?
    C1 C6 . 1.407(6) ?
    C1 C2 . 1.427(5) ?
    C2 C3 . 1.405(6) ?
    C3 C4 . 1.365(6) ?
    C4 C5 . 1.403(7) ?
    C4 H4A . 0.9300 ?
    C5 C6 . 1.353(7) ?
    C5 H5A . 0.9300 ?
    C6 H6A . 0.9300 ?
    C7 H7A . 0.9300 ?
    C8 H8A . 0.9600 ?
    C8 H8B . 0.9600 ?
    C8 H8C . 0.9600 ?
    C9 C14 . 1.381(6) ?
    C9 C10 . 1.381(6) ?
    C10 C11 . 1.373(6) ?
    C10 H10A . 0.9300 ?
    C11 C12 . 1.374(7) ?
    C11 H11A . 0.9300 ?
    C12 C13 . 1.384(7) ?
    C12 C15 . 1.498(7) ?
    C13 C14 . 1.369(7) ?
    C13 H13A . 0.9300 ?
    C14 H14A . 0.9300 ?
    C15 H15A . 0.9600 ?
    C15 H15B . 0.9600 ?
    C15 H15C . 0.9600 ?
    C16 C22 . 1.408(6) ?
    C16 C21 . 1.411(6) ?
    C16 C17 . 1.413(5) ?
    C17 C18 . 1.413(6) ?
    C18 C19 . 1.356(6) ?
    C19 C20 . 1.401(7) ?
    C19 H19A . 0.9300 ?
    C20 C21 . 1.351(6) ?
    C20 H20A . 0.9300 ?
    C21 H21A . 0.9300 ?
    C22 H22A . 0.9300 ?
    C23 H23A . 0.9600 ?
    C23 H23B . 0.9600 ?
    C23 H23C . 0.9600 ?
    C24 C29 . 1.364(6) ?
    C24 C25 . 1.392(6) ?
    C25 C26 . 1.376(7) ?
    C25 H25A . 0.9300 ?
    C26 C27 . 1.386(7) ?
    C26 H26A . 0.9300 ?
    C27 C28 . 1.378(7) ?
    C27 C30 . 1.516(7) ?
    C28 C29 . 1.372(7) ?
    C28 H28A . 0.9300 ?
    C29 H29A . 0.9300 ?
    C30 H30A . 0.9600 ?
    C30 H30B . 0.9600 ?
    C30 H30C . 0.9600 ?
loop_
    _geom_angle_atom_site_label_1
    _geom_angle_atom_site_label_2
    _geom_angle_atom_site_label_3
    _geom_angle_site_symmetry_1
    _geom_angle_site_symmetry_3
    _geom_angle
    _geom_angle_publ_flag
    O1 Eu O3 . . 156.86(11) ?
    O1 Eu O6 . . 126.05(10) ?
    O3 Eu O6 . . 74.56(11) ?
    O1 Eu O11 . . 77.22(11) ?
    O3 Eu O11 . . 81.19(11) ?
    O6 Eu O11 . . 128.28(12) ?
    O1 Eu O9 . . 67.89(10) ?
    O3 Eu O9 . . 114.59(10) ?
    O6 Eu O9 . . 117.74(12) ?
    O11 Eu O9 . . 113.83(11) ?
    O1 Eu O8 . . 117.54(10) ?
    O3 Eu O8 . . 73.74(10) ?
    O6 Eu O8 . . 78.23(11) ?
    O11 Eu O8 . . 136.58(11) ?
    O9 Eu O8 . . 51.36(10) ?
    O1 Eu O5 . . 83.97(12) ?
    O3 Eu O5 . . 119.17(12) ?
    O6 Eu O5 . . 51.38(12) ?
    O11 Eu O5 . . 152.48(12) ?
    O9 Eu O5 . . 76.25(12) ?
    O8 Eu O5 . . 70.27(11) ?
    O1 Eu O12 . . 101.56(11) ?
    O3 Eu O12 . . 70.19(10) ?
    O6 Eu O12 . . 78.08(12) ?
    O11 Eu O12 . . 50.66(11) ?
    O9 Eu O12 . . 164.00(11) ?
    O8 Eu O12 . . 140.88(11) ?
    O5 Eu O12 . . 115.65(12) ?
    O1 Eu O2 . . 61.53(9) ?
    O3 Eu O2 . . 126.07(9) ?
    O6 Eu O2 . . 72.06(10) ?
    O11 Eu O2 . . 87.61(11) ?
    O9 Eu O2 . . 118.15(10) ?
    O8 Eu O2 . . 135.78(10) ?
    O5 Eu O2 . . 65.64(11) ?
    O12 Eu O2 . . 62.36(10) ?
    O1 Eu O4 . . 103.23(9) ?
    O3 Eu O4 . . 61.07(9) ?
    O6 Eu O4 . . 128.88(10) ?
    O11 Eu O4 . . 70.39(11) ?
    O9 Eu O4 . . 65.81(10) ?
    O8 Eu O4 . . 66.53(10) ?
    O5 Eu O4 . . 134.37(11) ?
    O12 Eu O4 . . 106.99(10) ?
    O2 Eu O4 . . 156.14(10) ?
    O1 Eu N3 . . 106.12(13) ?
    O3 Eu N3 . . 96.52(13) ?
    O6 Eu N3 . . 25.40(13) ?
    O11 Eu N3 . . 147.00(13) ?
    O9 Eu N3 . . 97.17(13) ?
    O8 Eu N3 . . 71.99(11) ?
    O5 Eu N3 . . 25.98(12) ?
    O12 Eu N3 . . 97.38(13) ?
    O2 Eu N3 . . 67.05(10) ?
    O4 Eu N3 . . 136.81(10) ?
    O1 Eu N4 . . 93.14(11) ?
    O3 Eu N4 . . 93.38(11) ?
    O6 Eu N4 . . 99.32(12) ?
    O11 Eu N4 . . 127.44(11) ?
    O9 Eu N4 . . 25.74(10) ?
    O8 Eu N4 . . 25.71(10) ?
    O5 Eu N4 . . 72.97(11) ?
    O12 Eu N4 . . 163.52(11) ?
    O2 Eu N4 . . 132.72(10) ?
    O4 Eu N4 . . 61.78(10) ?
    N3 Eu N4 . . 85.49(12) ?
    C7 N1 C9 . . 128.0(4) ?
    C7 N1 H1A . . 116.0 ?
    C9 N1 H1A . . 116.0 ?
    C22 N2 C24 . . 128.9(4) ?
    C22 N2 H2A . . 115.5 ?
    C24 N2 H2A . . 115.5 ?
    O7 N3 O6 . . 122.5(6) ?
    O7 N3 O5 . . 121.1(6) ?
    O6 N3 O5 . . 116.4(4) ?
    O7 N3 Eu . . 178.1(5) ?
    O6 N3 Eu . . 55.6(2) ?
    O5 N3 Eu . . 60.8(2) ?
    O10 N4 O8 . . 122.2(4) ?
    O10 N4 O9 . . 121.7(4) ?
    O8 N4 O9 . . 116.2(4) ?
    O10 N4 Eu . . 173.5(3) ?
    O8 N4 Eu . . 58.5(2) ?
    O9 N4 Eu . . 58.0(2) ?
    O13 N5 O12 . . 122.7(5) ?
    O13 N5 O11 . . 119.7(5) ?
    O12 N5 O11 . . 117.6(4) ?
    O13 N5 Eu . . 175.6(4) ?
    O12 N5 Eu . . 61.1(2) ?
    O11 N5 Eu . . 56.5(2) ?
    C2 O1 Eu . . 128.8(3) ?
    C3 O2 C8 . . 117.2(3) ?
    C3 O2 Eu . . 114.8(2) ?
    C8 O2 Eu . . 127.1(3) ?
    C17 O3 Eu . . 128.5(2) ?
    C18 O4 C23 . . 116.4(4) ?
    C18 O4 Eu . . 114.2(2) ?
    C23 O4 Eu . . 128.9(3) ?
    N3 O5 Eu . . 93.3(3) ?
    N3 O6 Eu . . 99.0(3) ?
    N4 O8 Eu . . 95.8(2) ?
    N4 O9 Eu . . 96.3(2) ?
    N5 O11 Eu . . 97.9(3) ?
    N5 O12 Eu . . 93.7(3) ?
    C7 C1 C6 . . 119.5(4) ?
    C7 C1 C2 . . 121.2(4) ?
    C6 C1 C2 . . 119.3(4) ?
    O1 C2 C3 . . 121.2(4) ?
    O1 C2 C1 . . 121.7(4) ?
    C3 C2 C1 . . 117.1(4) ?
    C4 C3 O2 . . 125.1(4) ?
    C4 C3 C2 . . 122.5(4) ?
    O2 C3 C2 . . 112.4(4) ?
    C3 C4 C5 . . 119.5(4) ?
    C3 C4 H4A . . 120.2 ?
    C5 C4 H4A . . 120.2 ?
    C6 C5 C4 . . 120.2(5) ?
    C6 C5 H5A . . 119.9 ?
    C4 C5 H5A . . 119.9 ?
    C5 C6 C1 . . 121.3(4) ?
    C5 C6 H6A . . 119.3 ?
    C1 C6 H6A . . 119.3 ?
    N1 C7 C1 . . 124.8(4) ?
    N1 C7 H7A . . 117.6 ?
    C1 C7 H7A . . 117.6 ?
    O2 C8 H8A . . 109.5 ?
    O2 C8 H8B . . 109.5 ?
    H8A C8 H8B . . 109.5 ?
    O2 C8 H8C . . 109.5 ?
    H8A C8 H8C . . 109.5 ?
    H8B C8 H8C . . 109.5 ?
    C14 C9 C10 . . 118.7(4) ?
    C14 C9 N1 . . 118.9(4) ?
    C10 C9 N1 . . 122.3(4) ?
    C11 C10 C9 . . 120.2(5) ?
    C11 C10 H10A . . 119.9 ?
    C9 C10 H10A . . 119.9 ?
    C10 C11 C12 . . 122.1(5) ?
    C10 C11 H11A . . 119.0 ?
    C12 C11 H11A . . 119.0 ?
    C11 C12 C13 . . 116.8(5) ?
    C11 C12 C15 . . 120.8(5) ?
    C13 C12 C15 . . 122.4(5) ?
    C14 C13 C12 . . 122.3(5) ?
    C14 C13 H13A . . 118.8 ?
    C12 C13 H13A . . 118.8 ?
    C13 C14 C9 . . 119.9(5) ?
    C13 C14 H14A . . 120.0 ?
    C9 C14 H14A . . 120.0 ?
    C12 C15 H15A . . 109.5 ?
    C12 C15 H15B . . 109.5 ?
    H15A C15 H15B . . 109.5 ?
    C12 C15 H15C . . 109.5 ?
    H15A C15 H15C . . 109.5 ?
    H15B C15 H15C . . 109.5 ?
    C22 C16 C21 . . 119.9(4) ?
    C22 C16 C17 . . 120.6(4) ?
    C21 C16 C17 . . 119.5(4) ?
    O3 C17 C16 . . 121.9(4) ?
    O3 C17 C18 . . 120.3(4) ?
    C16 C17 C18 . . 117.7(4) ?
    C19 C18 O4 . . 126.4(4) ?
    C19 C18 C17 . . 121.3(4) ?
    O4 C18 C17 . . 112.3(4) ?
    C18 C19 C20 . . 120.6(4) ?
    C18 C19 H19A . . 119.7 ?
    C20 C19 H19A . . 119.7 ?
    C21 C20 C19 . . 119.8(4) ?
    C21 C20 H20A . . 120.1 ?
    C19 C20 H20A . . 120.1 ?
    C20 C21 C16 . . 121.1(4) ?
    C20 C21 H21A . . 119.5 ?
    C16 C21 H21A . . 119.5 ?
    N2 C22 C16 . . 122.7(4) ?
    N2 C22 H22A . . 118.7 ?
    C16 C22 H22A . . 118.7 ?
    O4 C23 H23A . . 109.5 ?
    O4 C23 H23B . . 109.5 ?
    H23A C23 H23B . . 109.5 ?
    O4 C23 H23C . . 109.5 ?
    H23A C23 H23C . . 109.5 ?
    H23B C23 H23C . . 109.5 ?
    C29 C24 C25 . . 120.2(4) ?
    C29 C24 N2 . . 117.9(4) ?
    C25 C24 N2 . . 121.9(4) ?
    C26 C25 C24 . . 118.9(5) ?
    C26 C25 H25A . . 120.5 ?
    C24 C25 H25A . . 120.5 ?
    C25 C26 C27 . . 121.7(5) ?
    C25 C26 H26A . . 119.1 ?
    C27 C26 H26A . . 119.1 ?
    C28 C27 C26 . . 117.5(5) ?
    C28 C27 C30 . . 121.3(5) ?
    C26 C27 C30 . . 121.2(5) ?
    C29 C28 C27 . . 122.0(5) ?
    C29 C28 H28A . . 119.0 ?
    C27 C28 H28A . . 119.0 ?
    C24 C29 C28 . . 119.8(5) ?
    C24 C29 H29A . . 120.1 ?
    C28 C29 H29A . . 120.1 ?
    C27 C30 H30A . . 109.5 ?
    C27 C30 H30B . . 109.5 ?
    H30A C30 H30B . . 109.5 ?
    C27 C30 H30C . . 109.5 ?
    H30A C30 H30C . . 109.5 ?
    H30B C30 H30C . . 109.5 ?
loop_
    _geom_torsion_atom_site_label_1
    _geom_torsion_atom_site_label_2
    _geom_torsion_atom_site_label_3
    _geom_torsion_atom_site_label_4
    _geom_torsion_site_symmetry_1
    _geom_torsion_site_symmetry_2
    _geom_torsion_site_symmetry_3
    _geom_torsion_site_symmetry_4
    _geom_torsion
    _geom_torsion_publ_flag
    O1 Eu N3 O6 . . . . 145.0(3) ?
    O3 Eu N3 O6 . . . . -30.1(3) ?
    O11 Eu N3 O6 . . . . 53.7(4) ?
    O9 Eu N3 O6 . . . . -146.0(3) ?
    O8 Eu N3 O6 . . . . -100.6(3) ?
    O5 Eu N3 O6 . . . . 177.6(4) ?
    O12 Eu N3 O6 . . . . 40.7(3) ?
    O2 Eu N3 O6 . . . . 96.4(3) ?
    O4 Eu N3 O6 . . . . -84.0(3) ?
    N4 Eu N3 O6 . . . . -123.0(3) ?
    O1 Eu N3 O5 . . . . -32.6(3) ?
    O3 Eu N3 O5 . . . . 152.3(3) ?
    O6 Eu N3 O5 . . . . -177.6(4) ?
    O11 Eu N3 O5 . . . . -123.8(3) ?
    O9 Eu N3 O5 . . . . 36.4(3) ?
    O8 Eu N3 O5 . . . . 81.8(3) ?
    O12 Eu N3 O5 . . . . -136.9(3) ?
    O2 Eu N3 O5 . . . . -81.2(3) ?
    O4 Eu N3 O5 . . . . 98.4(3) ?
    N4 Eu N3 O5 . . . . 59.4(3) ?
    O1 Eu N4 O8 . . . . 162.5(2) ?
    O3 Eu N4 O8 . . . . -39.7(2) ?
    O6 Eu N4 O8 . . . . 35.2(3) ?
    O11 Eu N4 O8 . . . . -121.2(2) ?
    O9 Eu N4 O8 . . . . 173.4(4) ?
    O5 Eu N4 O8 . . . . 79.8(2) ?
    O12 Eu N4 O8 . . . . -44.3(5) ?
    O2 Eu N4 O8 . . . . 109.3(3) ?
    O4 Eu N4 O8 . . . . -94.2(3) ?
    N3 Eu N4 O8 . . . . 56.5(3) ?
    O1 Eu N4 O9 . . . . -10.9(2) ?
    O3 Eu N4 O9 . . . . 146.9(2) ?
    O6 Eu N4 O9 . . . . -138.2(2) ?
    O11 Eu N4 O9 . . . . 65.4(3) ?
    O8 Eu N4 O9 . . . . -173.4(4) ?
    O5 Eu N4 O9 . . . . -93.6(3) ?
    O12 Eu N4 O9 . . . . 142.3(4) ?
    O2 Eu N4 O9 . . . . -64.1(3) ?
    O4 Eu N4 O9 . . . . 92.4(2) ?
    N3 Eu N4 O9 . . . . -116.9(3) ?
    O1 Eu N5 O12 . . . . -121.2(3) ?
    O3 Eu N5 O12 . . . . 75.4(2) ?
    O6 Eu N5 O12 . . . . 5.6(3) ?
    O11 Eu N5 O12 . . . . 176.6(4) ?
    O9 Eu N5 O12 . . . . -174.3(2) ?
    O8 Eu N5 O12 . . . . 94.1(3) ?
    O5 Eu N5 O12 . . . . -41.3(3) ?
    O2 Eu N5 O12 . . . . -60.7(2) ?
    O4 Eu N5 O12 . . . . 135.5(2) ?
    N3 Eu N5 O12 . . . . -13.0(3) ?
    N4 Eu N5 O12 . . . . 144.6(3) ?
    O1 Eu N5 O11 . . . . 62.2(3) ?
    O3 Eu N5 O11 . . . . -101.2(3) ?
    O6 Eu N5 O11 . . . . -171.0(2) ?
    O9 Eu N5 O11 . . . . 9.1(3) ?
    O8 Eu N5 O11 . . . . -82.5(3) ?
    O5 Eu N5 O11 . . . . 142.1(3) ?
    O12 Eu N5 O11 . . . . -176.6(4) ?
    O2 Eu N5 O11 . . . . 122.7(3) ?
    O4 Eu N5 O11 . . . . -41.1(3) ?
    N3 Eu N5 O11 . . . . 170.4(2) ?
    N4 Eu N5 O11 . . . . -32.0(4) ?
    O3 Eu O1 C2 . . . . 125.4(3) ?
    O6 Eu O1 C2 . . . . -24.5(4) ?
    O11 Eu O1 C2 . . . . 103.9(3) ?
    O9 Eu O1 C2 . . . . -133.5(4) ?
    O8 Eu O1 C2 . . . . -119.9(3) ?
    O5 Eu O1 C2 . . . . -55.9(3) ?
    O12 Eu O1 C2 . . . . 59.1(3) ?
    O2 Eu O1 C2 . . . . 9.6(3) ?
    O4 Eu O1 C2 . . . . 169.9(3) ?
    N3 Eu O1 C2 . . . . -42.2(4) ?
    N4 Eu O1 C2 . . . . -128.4(3) ?
    O1 Eu O2 C3 . . . . -9.0(3) ?
    O3 Eu O2 C3 . . . . -163.0(2) ?
    O6 Eu O2 C3 . . . . 142.6(3) ?
    O11 Eu O2 C3 . . . . -85.8(3) ?
    O9 Eu O2 C3 . . . . 30.1(3) ?
    O8 Eu O2 C3 . . . . 92.4(3) ?
    O5 Eu O2 C3 . . . . 87.6(3) ?
    O12 Eu O2 C3 . . . . -131.8(3) ?
    O4 Eu O2 C3 . . . . -63.4(4) ?
    N3 Eu O2 C3 . . . . 115.9(3) ?
    N4 Eu O2 C3 . . . . 56.4(3) ?
    O1 Eu O2 C8 . . . . -177.9(4) ?
    O3 Eu O2 C8 . . . . 28.1(4) ?
    O6 Eu O2 C8 . . . . -26.3(3) ?
    O11 Eu O2 C8 . . . . 105.4(4) ?
    O9 Eu O2 C8 . . . . -138.8(3) ?
    O8 Eu O2 C8 . . . . -76.5(4) ?
    O5 Eu O2 C8 . . . . -81.3(4) ?
    O12 Eu O2 C8 . . . . 59.3(3) ?
    O4 Eu O2 C8 . . . . 127.7(3) ?
    N3 Eu O2 C8 . . . . -52.9(4) ?
    N4 Eu O2 C8 . . . . -112.5(3) ?
    O1 Eu O3 C17 . . . . 67.9(4) ?
    O6 Eu O3 C17 . . . . -137.0(3) ?
    O11 Eu O3 C17 . . . . 89.1(3) ?
    O9 Eu O3 C17 . . . . -23.1(4) ?
    O8 Eu O3 C17 . . . . -55.0(3) ?
    O5 Eu O3 C17 . . . . -110.6(3) ?
    O12 Eu O3 C17 . . . . 140.4(3) ?
    O2 Eu O3 C17 . . . . 169.6(3) ?
    O4 Eu O3 C17 . . . . 16.7(3) ?
    N3 Eu O3 C17 . . . . -124.1(3) ?
    N4 Eu O3 C17 . . . . -38.2(3) ?
    O1 Eu O4 C18 . . . . -176.7(3) ?
    O3 Eu O4 C18 . . . . -15.1(2) ?
    O6 Eu O4 C18 . . . . 18.2(3) ?
    O11 Eu O4 C18 . . . . -105.7(3) ?
    O9 Eu O4 C18 . . . . 125.2(3) ?
    O8 Eu O4 C18 . . . . 68.7(3) ?
    O5 Eu O4 C18 . . . . 88.7(3) ?
    O12 Eu O4 C18 . . . . -70.1(3) ?
    O2 Eu O4 C18 . . . . -129.5(3) ?
    N3 Eu O4 C18 . . . . 51.4(3) ?
    N4 Eu O4 C18 . . . . 96.8(3) ?
    O1 Eu O4 C23 . . . . 10.9(4) ?
    O3 Eu O4 C23 . . . . 172.6(4) ?
    O6 Eu O4 C23 . . . . -154.1(4) ?
    O11 Eu O4 C23 . . . . 82.0(4) ?
    O9 Eu O4 C23 . . . . -47.1(4) ?
    O8 Eu O4 C23 . . . . -103.6(4) ?
    O5 Eu O4 C23 . . . . -83.6(4) ?
    O12 Eu O4 C23 . . . . 117.6(4) ?
    O2 Eu O4 C23 . . . . 58.2(5) ?
    N3 Eu O4 C23 . . . . -120.9(4) ?
    N4 Eu O4 C23 . . . . -75.5(4) ?
    O7 N3 O5 Eu . . . . 179.7(4) ?
    O6 N3 O5 Eu . . . . -2.2(4) ?
    O1 Eu O5 N3 . . . . 148.7(3) ?
    O3 Eu O5 N3 . . . . -31.9(3) ?
    O6 Eu O5 N3 . . . . 1.3(2) ?
    O11 Eu O5 N3 . . . . 101.8(3) ?
    O9 Eu O5 N3 . . . . -142.7(3) ?
    O8 Eu O5 N3 . . . . -89.2(3) ?
    O12 Eu O5 N3 . . . . 48.7(3) ?
    O2 Eu O5 N3 . . . . 87.2(3) ?
    O4 Eu O5 N3 . . . . -108.7(3) ?
    N4 Eu O5 N3 . . . . -116.2(3) ?
    O7 N3 O6 Eu . . . . -179.6(4) ?
    O5 N3 O6 Eu . . . . 2.3(4) ?
    O1 Eu O6 N3 . . . . -42.9(3) ?
    O3 Eu O6 N3 . . . . 148.9(3) ?
    O11 Eu O6 N3 . . . . -146.0(3) ?
    O9 Eu O6 N3 . . . . 38.8(3) ?
    O8 Eu O6 N3 . . . . 72.7(3) ?
    O5 Eu O6 N3 . . . . -1.3(2) ?
    O12 Eu O6 N3 . . . . -138.6(3) ?
    O2 Eu O6 N3 . . . . -74.1(3) ?
    O4 Eu O6 N3 . . . . 119.0(3) ?
    N4 Eu O6 N3 . . . . 57.9(3) ?
    O10 N4 O8 Eu . . . . -172.4(4) ?
    O9 N4 O8 Eu . . . . 6.2(4) ?
    O1 Eu O8 N4 . . . . -19.8(3) ?
    O3 Eu O8 N4 . . . . 138.3(3) ?
    O6 Eu O8 N4 . . . . -144.5(3) ?
    O11 Eu O8 N4 . . . . 81.0(3) ?
    O9 Eu O8 N4 . . . . -3.7(2) ?
    O5 Eu O8 N4 . . . . -91.6(3) ?
    O12 Eu O8 N4 . . . . 161.7(2) ?
    O2 Eu O8 N4 . . . . -96.2(3) ?
    O4 Eu O8 N4 . . . . 73.4(2) ?
    N3 Eu O8 N4 . . . . -119.0(3) ?
    O10 N4 O9 Eu . . . . 172.4(4) ?
    O8 N4 O9 Eu . . . . -6.3(4) ?
    O1 Eu O9 N4 . . . . 168.2(3) ?
    O3 Eu O9 N4 . . . . -36.9(3) ?
    O6 Eu O9 N4 . . . . 48.0(3) ?
    O11 Eu O9 N4 . . . . -127.9(2) ?
    O8 Eu O9 N4 . . . . 3.7(2) ?
    O5 Eu O9 N4 . . . . 79.2(2) ?
    O12 Eu O9 N4 . . . . -141.0(4) ?
    O2 Eu O9 N4 . . . . 131.5(2) ?
    O4 Eu O9 N4 . . . . -74.8(2) ?
    N3 Eu O9 N4 . . . . 63.7(3) ?
    O13 N5 O11 Eu . . . . 177.2(3) ?
    O12 N5 O11 Eu . . . . -3.4(4) ?
    O1 Eu O11 N5 . . . . -115.0(3) ?
    O3 Eu O11 N5 . . . . 73.4(2) ?
    O6 Eu O11 N5 . . . . 11.2(3) ?
    O9 Eu O11 N5 . . . . -173.5(2) ?
    O8 Eu O11 N5 . . . . 128.3(2) ?
    O5 Eu O11 N5 . . . . -66.9(4) ?
    O12 Eu O11 N5 . . . . 1.9(2) ?
    O2 Eu O11 N5 . . . . -53.7(2) ?
    O4 Eu O11 N5 . . . . 135.7(3) ?
    N3 Eu O11 N5 . . . . -15.0(4) ?
    N4 Eu O11 N5 . . . . 160.9(2) ?
    O13 N5 O12 Eu . . . . -177.4(4) ?
    O11 N5 O12 Eu . . . . 3.2(4) ?
    O1 Eu O12 N5 . . . . 60.7(3) ?
    O3 Eu O12 N5 . . . . -96.8(3) ?
    O6 Eu O12 N5 . . . . -174.4(3) ?
    O11 Eu O12 N5 . . . . -1.9(2) ?
    O9 Eu O12 N5 . . . . 13.6(5) ?
    O8 Eu O12 N5 . . . . -120.6(3) ?
    O5 Eu O12 N5 . . . . 149.6(2) ?
    O2 Eu O12 N5 . . . . 109.7(3) ?
    O4 Eu O12 N5 . . . . -47.1(3) ?
    N3 Eu O12 N5 . . . . 168.9(3) ?
    N4 Eu O12 N5 . . . . -91.9(5) ?
    Eu O1 C2 C3 . . . . -9.3(6) ?
    Eu O1 C2 C1 . . . . 169.7(3) ?
    C7 C1 C2 O1 . . . . -2.1(6) ?
    C6 C1 C2 O1 . . . . 179.4(4) ?
    C7 C1 C2 C3 . . . . 177.0(4) ?
    C6 C1 C2 C3 . . . . -1.5(6) ?
    C8 O2 C3 C4 . . . . -3.0(6) ?
    Eu O2 C3 C4 . . . . -173.0(4) ?
    C8 O2 C3 C2 . . . . 178.4(4) ?
    Eu O2 C3 C2 . . . . 8.4(4) ?
    O1 C2 C3 C4 . . . . -179.9(4) ?
    C1 C2 C3 C4 . . . . 1.1(6) ?
    O1 C2 C3 O2 . . . . -1.2(6) ?
    C1 C2 C3 O2 . . . . 179.7(4) ?
    O2 C3 C4 C5 . . . . -179.1(4) ?
    C2 C3 C4 C5 . . . . -0.7(7) ?
    C3 C4 C5 C6 . . . . 0.7(8) ?
    C4 C5 C6 C1 . . . . -1.3(8) ?
    C7 C1 C6 C5 . . . . -176.8(5) ?
    C2 C1 C6 C5 . . . . 1.7(7) ?
    C9 N1 C7 C1 . . . . -178.1(4) ?
    C6 C1 C7 N1 . . . . 177.3(4) ?
    C2 C1 C7 N1 . . . . -1.2(7) ?
    C7 N1 C9 C14 . . . . 170.5(5) ?
    C7 N1 C9 C10 . . . . -9.7(7) ?
    C14 C9 C10 C11 . . . . -1.2(7) ?
    N1 C9 C10 C11 . . . . 178.9(4) ?
    C9 C10 C11 C12 . . . . 1.2(8) ?
    C10 C11 C12 C13 . . . . -0.7(8) ?
    C10 C11 C12 C15 . . . . -178.4(5) ?
    C11 C12 C13 C14 . . . . 0.1(8) ?
    C15 C12 C13 C14 . . . . 177.8(5) ?
    C12 C13 C14 C9 . . . . -0.1(8) ?
    C10 C9 C14 C13 . . . . 0.7(7) ?
    N1 C9 C14 C13 . . . . -179.5(5) ?
    Eu O3 C17 C16 . . . . 164.4(3) ?
    Eu O3 C17 C18 . . . . -16.8(5) ?
    C22 C16 C17 O3 . . . . 2.9(6) ?
    C21 C16 C17 O3 . . . . -179.5(4) ?
    C22 C16 C17 C18 . . . . -175.9(4) ?
    C21 C16 C17 C18 . . . . 1.7(6) ?
    C23 O4 C18 C19 . . . . 7.1(6) ?
    Eu O4 C18 C19 . . . . -166.2(4) ?
    C23 O4 C18 C17 . . . . -173.1(4) ?
    Eu O4 C18 C17 . . . . 13.6(4) ?
    O3 C17 C18 C19 . . . . 178.7(4) ?
    C16 C17 C18 C19 . . . . -2.4(6) ?
    O3 C17 C18 O4 . . . . -1.1(5) ?
    C16 C17 C18 O4 . . . . 177.8(4) ?
    O4 C18 C19 C20 . . . . -178.7(4) ?
    C17 C18 C19 C20 . . . . 1.5(7) ?
    C18 C19 C20 C21 . . . . 0.2(7) ?
    C19 C20 C21 C16 . . . . -0.9(7) ?
    C22 C16 C21 C20 . . . . 177.5(4) ?
    C17 C16 C21 C20 . . . . -0.1(7) ?
    C24 N2 C22 C16 . . . . 177.3(4) ?
    C21 C16 C22 N2 . . . . -178.2(4) ?
    C17 C16 C22 N2 . . . . -0.6(6) ?
    C22 N2 C24 C29 . . . . -169.5(5) ?
    C22 N2 C24 C25 . . . . 10.2(7) ?
    C29 C24 C25 C26 . . . . 1.0(7) ?
    N2 C24 C25 C26 . . . . -178.7(4) ?
    C24 C25 C26 C27 . . . . -0.1(7) ?
    C25 C26 C27 C28 . . . . -0.8(8) ?
    C25 C26 C27 C30 . . . . 178.3(5) ?
    C26 C27 C28 C29 . . . . 0.9(8) ?
    C30 C27 C28 C29 . . . . -178.2(5) ?
    C25 C24 C29 C28 . . . . -0.9(7) ?
    N2 C24 C29 C28 . . . . 178.8(5) ?
    C27 C28 C29 C24 . . . . 0.0(8) ?
loop_
    _geom_hbond_atom_site_label_D
    _geom_hbond_atom_site_label_H
    _geom_hbond_atom_site_label_A
    _geom_hbond_site_symmetry_A
    _geom_hbond_distance_DH
    _geom_hbond_distance_HA
    _geom_hbond_distance_DA
    _geom_hbond_angle_DHA
    N1 H1A O1 . 0.86 1.95 2.634(4) 136.3
    N2 H2A O3 . 0.86 1.86 2.569(4) 138.9
data_global
_journal_date_recd_electronic     2010-10-12
_journal_date_accepted     2010-10-18
_journal_name_full     'Acta Crystallographica, Section E'
_journal_year     2010
_journal_volume     66
_journal_issue     11
_journal_page_first     m1445
_journal_page_last     m1445
_journal_paper_category     QM
_journal_coeditor_code     HG2728
_publ_contact_author_name     'Hang-Ming Guo'
_publ_contact_author_address
;
 College of Vocation and Technology,
  Jinhua, Zhejiang 321017,
  P. R. China
;
_publ_contact_author_email     'guohm8282@sina.com'
_publ_contact_author_fax     '86-579-82232004'
_publ_contact_author_phone     '86-579-82232001'
_publ_section_title
;\
Bis{[6-methoxy-2-(4-methylphenyl)iminiomethyl]phenolate-\k^2^<i>O</i>,\
<i>O</i>'}tris(nitrato-\k^2^<i>O</i>,<i>O</i>')europium(III)
;
loop_
    _publ_author_name
    _publ_author_address
    'Hang-Ming Guo'
;
  Jinhua College of Vocation and Technology,
  Jinhua, Zhejiang 321017,
  People's Republic of China
;
