# Supplementary material for: Bis{[6-meth­oxy-2-(4-methyl­phen­yl)iminiometh­yl]phenolate-κ2 O,O′}tris­(nitrato-κ2 O,O′)europium(III)
Source: Acta Crystallogr Sect E Struct Rep Online. 2010 Oct 23;66(Pt 11):m1445. doi: 10.1107/S1600536810042194 (PMC3009253; doi:10.1107/S1600536810042194)
Supplement: Supplementary file 2 [file e-66-m1445-Isup2.hkl]

# 
# h,k,l, Fc-squared, Fo-squared, sigma(Fo-squared) and status flag 
# 
data_I
_shelx_title ' J in P1                     New: P-1' 
_shelx_refln_list_code          4 
_shelx_F_calc_maximum      347.51 
_exptl_crystal_F_000       823.83 
_reflns_d_resolution_high  0.7652 
 
loop_ 
 _symmetry_equiv_pos_as_xyz 
 'x, y, z' 
 '-x, -y, -z' 
 
_cell_length_a     9.7603 
_cell_length_b    10.0250 
_cell_length_c    18.4227 
_cell_angle_alpha  98.165 
_cell_angle_beta  101.665 
_cell_angle_gamma 106.681 
 
_shelx_F_squared_multiplier     1.000 
 
loop_ 
 _refln_index_h 
 _refln_index_k 
 _refln_index_l 
 _refln_F_squared_calc 
 _refln_F_squared_meas 
 _refln_F_squared_sigma 
 _refln_observed_status 
   1   0   0     9426.51    11428.62    139.11 o 
   2   0   0    15040.65    15841.96    216.55 o 
   3   0   0       32.46       47.73      9.55 o 
   4   0   0    15005.63    15483.15    219.26 o 
   5   0   0      773.06      772.93     32.96 o 
   6   0   0      457.71      513.30     33.76 o 
   7   0   0       39.21       45.27     19.96 o 
   8   0   0      234.97      221.98     43.64 o 
   9   0   0      304.69      287.01     38.82 o 
  10   0   0      704.42      503.14     59.52 o 
  11   0   0      622.43      525.78     63.18 o 
 -12   1   0        2.20      -12.23     37.74 o 
 -11   1   0       35.54       30.82     35.08 o 
 -10   1   0      214.98      207.05     42.55 o 
  -9   1   0      679.83      699.66     46.65 o 
  -8   1   0     1218.99     1317.96     55.21 o 
  -7   1   0     2645.08     2702.55    123.08 o 
  -6   1   0     3164.95     3127.57     64.78 o 
  -5   1   0     4001.74     3886.19     69.12 o 
  -4   1   0     4727.72     5057.71     80.21 o 
  -3   1   0     1060.52     1198.46     34.78 o 
  -2   1   0     3962.27     4051.35     82.18 o 
  -1   1   0     8614.68     8685.30    137.87 o 
   0   1   0     6435.86     5741.02     81.77 o 
   1   1   0     3037.85     2681.56     63.78 o 
   2   1   0      383.94      360.41     15.37 o 
   3   1   0       95.66      111.38     11.14 o 
   4   1   0     4089.43     4176.98     63.34 o 
   5   1   0     4056.49     4165.45     66.23 o 
   6   1   0     1815.61     1773.10     62.30 o 
   7   1   0     1711.05     1812.06     68.31 o 
   8   1   0     1522.33     1543.34     70.35 o 
   9   1   0     1356.01     1279.52    112.88 o 
  10   1   0      711.82      695.45     73.16 o 
  11   1   0      373.38      352.96     89.08 o 
 -12   2   0      396.25      221.99     81.28 o 
 -11   2   0      520.94      506.85     48.91 o 
 -10   2   0     1108.49     1109.93     63.56 o 
  -9   2   0     1310.79     1442.94     57.47 o 
  -8   2   0     2279.69     2326.46     67.03 o 
  -7   2   0     1863.88     1976.71     56.17 o 
  -6   2   0     1175.04     1230.93     28.48 o 
  -5   2   0      867.94      859.50     40.03 o 
  -4   2   0     1102.85     1155.25     31.51 o 
  -3   2   0      480.56      477.19     30.59 o 
  -2   2   0     2750.46     2920.45     64.74 o 
  -1   2   0      209.63      236.40     13.64 o 
   0   2   0    16448.98    16069.12    198.93 o 
   1   2   0     5395.24     4769.76     80.50 o 
   2   2   0     3403.84     3410.19     58.50 o 
   3   2   0    12455.69    12573.46    152.78 o 
   4   2   0    13612.96    14319.17    149.45 o 
   5   2   0     5744.28     5750.75     89.54 o 
   6   2   0     2229.06     2204.20     84.31 o 
   7   2   0     2567.34     2507.15     71.11 o 
   8   2   0      661.05      657.27     54.84 o 
   9   2   0      328.51      266.21     54.38 o 
  10   2   0        5.14        0.43     42.66 o 
  11   2   0        5.85       70.40     50.96 o 
 -12   3   0      356.55      353.09     84.78 o 
 -11   3   0      137.80       63.43     57.31 o 
 -10   3   0        3.36       76.54     53.94 o 
  -9   3   0        0.04       13.36     42.82 o 
  -8   3   0      256.75      314.63     51.19 o 
  -7   3   0      764.30      824.31     29.20 o 
  -6   3   0     2339.50     2451.04     47.50 o 
  -5   3   0     2524.31     2849.95     51.73 o 
  -4   3   0     6629.42     6951.39    104.80 o 
  -3   3   0     9854.36     9244.72    119.14 o 
  -2   3   0    17653.14    16595.60    207.01 o 
  -1   3   0    11368.47    10708.98    159.82 o 
   0   3   0     4347.17     4162.39     67.59 o 
   1   3   0     4301.04     4223.02     79.69 o 
   2   3   0     5389.29     5448.53     79.49 o 
   3   3   0     3274.55     3344.93     53.32 o 
   4   3   0      193.65      168.20     20.76 o 
   5   3   0       28.14       65.66     19.58 o 
   6   3   0      839.01      820.19     39.47 o 
   7   3   0      306.28      294.59     41.91 o 
   8   3   0      751.53      668.06     68.16 o 
   9   3   0      525.32      384.42    113.93 o 
  10   3   0      413.23      365.51     68.05 o 
 -12   4   0       53.31       99.63     73.54 o 
 -11   4   0      187.62       79.78     56.68 o 
 -10   4   0      419.38      467.45     75.79 o 
  -9   4   0      836.14      961.37     82.40 o 
  -8   4   0     2795.47     3136.54    106.69 o 
  -7   4   0     2446.94     2685.39     88.69 o 
  -6   4   0     2115.80     2262.28     48.25 o 
  -5   4   0     5155.89     5407.65     88.47 o 
  -4   4   0     5490.24     5404.00     77.03 o 
  -3   4   0     6678.68     6609.46     96.05 o 
  -2   4   0      947.62      906.06     26.04 o 
  -1   4   0      173.96      180.72     12.73 o 
   0   4   0      232.53      299.63     17.29 o 
   1   4   0     3309.04     3501.93     66.89 o 
   2   4   0     1220.17     1185.46     29.55 o 
   3   4   0     1437.10     1419.88     32.21 o 
   4   4   0     2279.95     2389.39     66.43 o 
   5   4   0      332.20      416.93     37.43 o 
   6   4   0     3959.22     3923.98     99.01 o 
   7   4   0     2090.82     1995.59    104.45 o 
   8   4   0     1250.68     1028.00    149.14 o 
   9   4   0      443.97      449.68     72.84 o 
 -12   5   0      392.40      350.96     82.90 o 
 -11   5   0      393.32      514.15     80.03 o 
 -10   5   0      502.65      587.31     77.66 o 
  -9   5   0      874.21      957.00     82.40 o 
  -8   5   0      293.98      272.10     41.29 o 
  -7   5   0      184.14      248.75     51.56 o 
  -6   5   0       24.87       29.58     13.16 o 
  -5   5   0      348.55      421.73     16.72 o 
  -4   5   0      490.93      398.36     21.31 o 
  -3   5   0     3325.86     3036.96     59.38 o 
  -2   5   0     4653.77     4436.18     80.05 o 
  -1   5   0     3526.80     3481.69     51.63 o 
   0   5   0     2606.13     2626.52     47.66 o 
   1   5   0     4163.12     4091.67     57.23 o 
   2   5   0     5241.29     5061.68     67.79 o 
   3   5   0     2401.64     2392.42     53.22 o 
   4   5   0     2098.95     2029.02     84.14 o 
   5   5   0     3219.23     3235.98     88.92 o 
   6   5   0      464.13      464.80     41.78 o 
   7   5   0      130.90      158.41     31.96 o 
   8   5   0       13.24       -8.45     48.91 o 
   9   5   0        0.52       22.90     58.39 o 
 -12   6   0       29.87       54.19     66.55 o 
 -11   6   0       27.90      -12.98     57.81 o 
 -10   6   0       38.95       46.70     54.19 o 
  -9   6   0        1.20      -19.15     35.71 o 
  -8   6   0      401.32      431.46     50.57 o 
  -7   6   0     1577.32     1582.20     54.53 o 
  -6   6   0      670.31      591.80     37.22 o 
  -5   6   0     3595.19     3627.97    130.71 o 
  -4   6   0     3914.87     3945.21     77.18 o 
  -3   6   0     3609.01     3373.10     75.82 o 
  -2   6   0     6079.62     5866.77     84.53 o 
  -1   6   0      465.12      374.41     20.58 o 
   0   6   0     1120.66      992.57     28.66 o 
   1   6   0      341.71      319.88     21.05 o 
   2   6   0      657.41      623.12     32.50 o 
   3   6   0      371.15      315.89     43.86 o 
   4   6   0        1.07       -1.50     22.47 o 
   5   6   0        1.97        3.08     25.97 o 
   6   6   0      258.78      287.72     42.83 o 
   7   6   0      662.43      753.83     57.61 o 
   8   6   0      257.70      145.61     66.99 o 
 -12   7   0      208.43      230.60     73.91 o 
 -11   7   0      154.97       68.17     60.05 o 
 -10   7   0      884.85     1074.94    178.48 o 
  -9   7   0      788.74      876.33     74.79 o 
  -8   7   0     1045.03     1024.59     75.76 o 
  -7   7   0     1062.73     1031.83     50.25 o 
  -6   7   0     1626.91     1629.55     79.99 o 
  -5   7   0     1849.18     1767.21     66.95 o 
  -4   7   0      380.98      323.10     35.93 o 
  -3   7   0      144.85       82.05     17.81 o 
  -2   7   0       33.62       11.85     16.18 o 
  -1   7   0        2.03      -12.29     12.29 o 
   0   7   0      692.23      710.93     35.19 o 
   1   7   0     1324.39     1274.35     45.29 o 
   2   7   0     2847.21     2785.69     84.80 o 
   3   7   0     1750.96     1983.26     95.11 o 
   4   7   0      782.36      768.32     69.23 o 
   5   7   0      875.77      848.58    155.69 o 
   6   7   0      707.82      714.56     71.31 o 
   7   7   0      487.12      393.41    111.81 o 
 -11   8   0       73.94       73.04     69.17 o 
 -10   8   0       87.95      114.29     47.37 o 
  -9   8   0      161.55      233.84     52.22 o 
  -8   8   0      199.41      214.74     30.16 o 
  -7   8   0       81.52       99.97     26.65 o 
  -6   8   0        0.76      -11.32     23.03 o 
  -5   8   0      204.52      217.67     33.10 o 
  -4   8   0      825.70      837.58     43.92 o 
  -3   8   0      585.42      505.87     40.91 o 
  -2   8   0     1097.30     1144.05     42.55 o 
  -1   8   0     1887.98     1934.04     56.09 o 
   0   8   0     2323.84     2314.78     63.30 o 
   1   8   0     1737.23     1973.47     68.19 o 
   2   8   0     1998.43     2091.32     79.22 o 
   3   8   0      922.10      974.42     77.28 o 
   4   8   0      528.20      490.47     67.67 o 
   5   8   0       88.53       54.56     59.80 o 
   6   8   0        0.46       57.93     59.06 o 
 -11   9   0       16.02       25.28     50.87 o 
 -10   9   0       80.51       55.89     53.87 o 
  -9   9   0      145.83      158.57     63.18 o 
  -8   9   0      171.12      146.83     35.93 o 
  -7   9   0      384.78      430.01     42.63 o 
  -6   9   0      904.82      951.25     59.84 o 
  -5   9   0      732.51      729.99     55.62 o 
  -4   9   0      308.64      317.96     33.22 o 
  -3   9   0      870.24      957.14     40.39 o 
  -2   9   0      781.40      857.05     41.11 o 
  -1   9   0      506.23      574.53     47.27 o 
   0   9   0      122.01      138.30     29.54 o 
   1   9   0        1.67       21.19     31.31 o 
   2   9   0        8.14       11.64     33.57 o 
   3   9   0       31.92      -28.05     43.71 o 
   4   9   0      159.28      146.53     55.70 o 
   5   9   0      117.57       79.91     73.66 o 
 -10  10   0      327.83      346.33    110.99 o 
  -9  10   0      246.67      262.70     60.02 o 
  -8  10   0      162.31      217.51     41.26 o 
  -7  10   0      196.44      188.52     38.08 o 
  -6  10   0      184.61      190.17     39.65 o 
  -5  10   0        7.26        8.48     29.21 o 
  -4  10   0       45.06       28.54     25.49 o 
  -3  10   0       16.14        4.26     19.13 o 
  -2  10   0        7.20       20.29     21.29 o 
  -1  10   0      363.12      329.96     54.12 o 
   0  10   0      115.51       94.87     42.66 o 
   1  10   0      469.50      569.01    107.43 o 
   2  10   0      491.12      425.10     67.70 o 
   3  10   0      484.19      335.13     67.39 o 
   4  10   0      487.95      608.22     84.75 o 
  -9  11   0       31.04       17.34     30.60 o 
  -8  11   0        1.26       21.12     32.87 o 
  -7  11   0        9.64       23.23     33.83 o 
  -6  11   0      370.59      353.67     51.85 o 
  -5  11   0       90.62       39.12     35.51 o 
  -4  11   0       88.62       81.12     47.97 o 
  -3  11   0      266.62      290.10     52.35 o 
  -2  11   0      558.47      671.28    103.21 o 
  -1  11   0      301.48      280.98     54.02 o 
   0  11   0      303.57      229.11     71.92 o 
   1  11   0      208.52      189.15     75.41 o 
   2  11   0      163.44      123.69     58.82 o 
  -8  12   0       53.57        6.97     36.62 o 
  -7  12   0      115.24      132.73     45.92 o 
  -6  12   0      219.95      238.71     97.56 o 
  -5  12   0      179.94      187.26     48.39 o 
  -4  12   0       71.10       92.61     46.08 o 
  -3  12   0       99.10      171.36     53.28 o 
  -2  12   0       54.44       44.76     57.75 o 
  -1  12   0        4.41       18.73     52.31 o 
   0  12   0        3.37       67.92     62.55 o 
   4 -13   1      112.76      161.33     57.11 o 
   0 -12   1      179.31      163.43     71.54 o 
   1 -12   1      196.44      222.99     67.67 o 
   2 -12   1      258.72      311.39     46.69 o 
   3 -12   1       93.74      116.95     47.85 o 
   4 -12   1       98.54      180.23     61.25 o 
   5 -12   1       28.46       27.43     39.48 o 
   6 -12   1      155.73      133.39     45.15 o 
   7 -12   1       41.87       82.34     49.19 o 
   8 -12   1        0.05      -36.58     36.58 o 
  -3 -11   1      346.70      446.45     78.46 o 
  -2 -11   1      181.11      170.81     60.05 o 
  -1 -11   1      137.43      178.29     77.66 o 
   0 -11   1       64.23      109.12     66.30 o 
   1 -11   1        3.62      -17.21     37.52 o 
   2 -11   1        0.04      -12.63     26.05 o 
   3 -11   1       42.36       21.83     23.74 o 
   4 -11   1        7.29       14.00     28.88 o 
   5 -11   1      242.48      205.70     45.37 o 
   6 -11   1      198.68      168.89     43.50 o 
   7 -11   1      248.04      248.41     44.84 o 
   8 -11   1      145.83      169.96     43.92 o 
   9 -11   1      142.50       99.98     35.69 o 
  -4 -10   1        8.48      -35.89     90.14 o 
  -3 -10   1       10.88      -24.35     48.51 o 
  -2 -10   1       74.35      -14.04     46.11 o 
  -1 -10   1       60.71       53.66     35.45 o 
   0 -10   1      141.59      130.72     44.43 o 
   1 -10   1      404.67      418.95     40.42 o 
   2 -10   1      688.69      706.62     41.55 o 
   3 -10   1      985.25     1048.43     43.30 o 
   4 -10   1      296.93      288.63     36.22 o 
   5 -10   1      374.54      388.79     98.70 o 
   6 -10   1      706.10      727.05     85.69 o 
   7 -10   1      224.68      223.96     52.80 o 
   8 -10   1       54.82       27.20     28.17 o 
   9 -10   1       29.54       -3.26     28.05 o 
  10 -10   1       13.27       90.21     53.99 o 
  -5  -9   1      188.54       84.53     68.29 o 
  -4  -9   1      519.17      413.78     66.89 o 
  -3  -9   1      627.06      701.24     75.13 o 
  -2  -9   1      499.79      472.35     49.34 o 
  -1  -9   1      927.19      828.19     57.45 o 
   0  -9   1      591.20      617.89     44.09 o 
   1  -9   1      457.95      538.92     37.82 o 
   2  -9   1      283.64      280.67     36.82 o 
   3  -9   1      435.59      449.52     29.42 o 
   4  -9   1      249.10      237.00     32.91 o 
   5  -9   1       34.71       11.69     25.91 o 
   6  -9   1        2.03       22.04     25.98 o 
   7  -9   1       85.24       84.38     52.92 o 
   8  -9   1       66.86       58.52     33.22 o 
   9  -9   1       98.34      105.73     45.94 o 
  10  -9   1      215.18      174.18     55.64 o 
  11  -9   1      119.25       77.96     61.80 o 
  -6  -8   1      503.47      451.10     84.15 o 
  -5  -8   1      636.58      672.21     97.89 o 
  -4  -8   1      365.86      357.97    135.22 o 
  -3  -8   1      419.04      463.60     60.16 o 
  -2  -8   1      224.24      178.63     52.08 o 
  -1  -8   1      241.66      240.26     43.43 o 
   0  -8   1      198.55      205.64     23.13 o 
   1  -8   1      458.06      484.55     33.17 o 
   2  -8   1      811.22      809.76     47.77 o 
   3  -8   1      424.89      421.53     50.04 o 
   4  -8   1     1487.77     1503.91     84.00 o 
   5  -8   1     1556.85     1636.69     77.78 o 
   6  -8   1      949.65     1045.28     58.38 o 
   7  -8   1      312.85      359.88     40.30 o 
   8  -8   1      457.55      424.92     79.91 o 
   9  -8   1      284.17      381.28     61.18 o 
  10  -8   1      611.54      574.43    149.89 o 
  11  -8   1       54.07       73.04     66.05 o 
  -7  -7   1       15.50       11.45     46.82 o 
  -6  -7   1       89.84      135.09     45.57 o 
  -5  -7   1       41.94       57.72     40.05 o 
  -4  -7   1      440.48      538.49     78.91 o 
  -3  -7   1      552.72      605.23     59.45 o 
  -2  -7   1       13.17       16.86     25.34 o 
  -1  -7   1     1684.44     1626.29     46.96 o 
   0  -7   1     2320.78     2334.89     65.54 o 
   1  -7   1     1905.16     1942.69     49.46 o 
   2  -7   1     1527.61     1636.56     70.55 o 
   3  -7   1     3172.94     3178.08     72.34 o 
   4  -7   1     2507.45     2375.71     77.50 o 
   5  -7   1      744.10      687.34     45.61 o 
   6  -7   1      563.89      579.50     42.27 o 
   7  -7   1       31.07       -1.54     21.30 o 
   8  -7   1        9.10       30.37     22.78 o 
   9  -7   1       26.82      106.57     45.83 o 
  10  -7   1        1.47       53.22     41.01 o 
  11  -7   1        0.89      -26.34     57.18 o 
  12  -7   1      152.59      129.35     76.29 o 
  -8  -6   1      234.31      174.04     64.12 o 
  -7  -6   1      345.02      298.57     43.02 o 
  -6  -6   1     1045.37     1033.87     58.65 o 
  -5  -6   1     1776.46     1755.15     96.65 o 
  -4  -6   1     2490.76     2574.02    100.23 o 
  -3  -6   1     2863.62     2886.76     63.57 o 
  -2  -6   1     3578.29     3713.37     71.75 o 
  -1  -6   1     1742.32     1716.52     48.35 o 
   0  -6   1      389.86      350.83     20.88 o 
   1  -6   1     1827.85     1720.99     36.72 o 
   2  -6   1     1075.32      964.84     28.73 o 
   3  -6   1      540.40      465.18     32.43 o 
   4  -6   1        0.69        7.79     15.00 o 
   5  -6   1     2209.61     2266.79     58.12 o 
   6  -6   1       55.96       59.74     16.27 o 
   7  -6   1      709.96      806.73     43.17 o 
   8  -6   1      345.49      408.64     52.97 o 
   9  -6   1     1407.37     1693.74     98.76 o 
  10  -6   1      291.08      208.01     66.92 o 
  11  -6   1      530.71      486.93     84.65 o 
  12  -6   1      169.21      235.72     74.54 o 
  -9  -5   1      730.24      533.21    215.56 o 
  -8  -5   1     1077.11     1257.29    114.18 o 
  -7  -5   1     1598.44     1586.12     91.65 o 
  -6  -5   1      488.13      440.12     39.46 o 
  -5  -5   1      628.67      676.48     52.48 o 
  -4  -5   1      178.85      124.56     26.89 o 
  -3  -5   1        6.41        9.95     12.84 o 
  -2  -5   1      142.58      161.12     15.45 o 
  -1  -5   1     1476.17     1544.57     38.63 o 
   0  -5   1     4780.66     4808.27     70.30 o 
   1  -5   1     2993.11     2746.85     44.47 o 
   2  -5   1     7408.41     7103.64     82.46 o 
   3  -5   1    10019.47     9887.12    139.50 o 
   4  -5   1     4192.11     4155.02     71.94 o 
   5  -5   1     1303.13     1417.92     37.14 o 
   6  -5   1     1678.64     1818.37     57.40 o 
   7  -5   1     1797.22     1948.90     59.60 o 
   8  -5   1     1151.29     1347.73     76.08 o 
   9  -5   1       28.52       40.33     50.07 o 
  10  -5   1       22.64      133.09     61.93 o 
  11  -5   1       57.36       83.15     63.43 o 
  12  -5   1        0.50       29.96     64.42 o 
 -10  -4   1      325.35      297.68     68.13 o 
  -9  -4   1       84.22      113.49     55.39 o 
  -8  -4   1      291.93      304.34     51.00 o 
  -7  -4   1       22.46       39.34     30.46 o 
  -6  -4   1      318.44      343.64     32.84 o 
  -5  -4   1     1242.45     1238.90     50.45 o 
  -4  -4   1     1917.28     1915.20     58.24 o 
  -3  -4   1     3720.78     3814.32     61.78 o 
  -2  -4   1     4070.61     3744.96     67.54 o 
  -1  -4   1     2848.88     2529.57     47.44 o 
   0  -4   1     5698.70     5352.20     76.57 o 
   1  -4   1    14934.37    14583.01    157.80 o 
   2  -4   1    17861.92    18013.22    187.80 o 
   3  -4   1     4318.46     4473.52     76.05 o 
   4  -4   1     1837.98     1853.64     35.93 o 
   5  -4   1      331.59      284.58     22.56 o 
   6  -4   1      929.12      915.31     43.59 o 
   7  -4   1      221.69      219.92     33.71 o 
   8  -4   1       33.07       33.16     20.42 o 
   9  -4   1      561.05      527.63     77.28 o 
  10  -4   1      242.76      296.15     72.17 o 
  11  -4   1      307.28      299.77     76.16 o 
  12  -4   1      414.83      370.19     84.40 o 
 -10  -3   1       55.01       77.47     49.69 o 
  -9  -3   1      441.44      319.63     58.76 o 
  -8  -3   1     1188.41     1210.62     73.34 o 
  -7  -3   1     2634.44     2676.27    107.71 o 
  -6  -3   1     2836.00     2841.42    116.96 o 
  -5  -3   1     3480.33     3585.67     78.21 o 
  -4  -3   1     8196.46     7834.70    119.78 o 
  -3  -3   1     8288.30     7942.92    104.71 o 
  -2  -3   1     5373.96     5469.35     98.20 o 
  -1  -3   1     2719.11     2735.84     58.76 o 
   0  -3   1     3531.61     3460.84     59.10 o 
   1  -3   1      426.63      436.43     18.30 o 
   2  -3   1     2591.54     2920.82     49.97 o 
   3  -3   1     9028.18     9657.25    126.43 o 
   4  -3   1     2345.32     2385.18     42.62 o 
   5  -3   1     2854.00     2797.14     64.27 o 
   6  -3   1     4700.23     4429.13     91.86 o 
   7  -3   1     5230.77     5325.89    109.80 o 
   8  -3   1     1912.93     2081.67    146.70 o 
   9  -3   1     1599.19     1699.36     70.89 o 
  10  -3   1     1000.86     1059.17     60.28 o 
  11  -3   1      373.18      329.61     76.66 o 
  12  -3   1      248.29      343.85     86.27 o 
 -11  -2   1      496.53      442.33     71.26 o 
 -10  -2   1      558.36      707.04     74.79 o 
  -9  -2   1     1203.38     1100.81     81.02 o 
  -8  -2   1      461.83      536.29     49.66 o 
  -7  -2   1      661.55      626.64     50.35 o 
  -6  -2   1      901.98      852.04     40.32 o 
  -5  -2   1     1324.02     1232.27     41.94 o 
  -4  -2   1      839.61      910.60     24.53 o 
  -3  -2   1       85.92       82.44     12.57 o 
  -2  -2   1     1175.38     1143.31     31.13 o 
  -1  -2   1      840.04      846.24     26.42 o 
   0  -2   1     2869.44     3019.39     48.09 o 
   1  -2   1     3789.76     4075.93     66.57 o 
   2  -2   1      902.65      899.22     25.11 o 
   3  -2   1     3755.16     3340.52     64.65 o 
   4  -2   1     4353.53     4369.15     71.95 o 
   5  -2   1     8095.61     8991.52    133.97 o 
   6  -2   1     2432.91     2731.62     53.36 o 
   7  -2   1     2509.37     2697.26     71.96 o 
   8  -2   1      434.84      493.15     70.98 o 
   9  -2   1      211.77      109.37     33.30 o 
  10  -2   1      117.07       85.00     35.06 o 
  11  -2   1       34.07       58.45     32.44 o 
  12  -2   1       28.65        5.37     35.85 o 
 -11  -1   1      182.30      147.21     49.30 o 
 -10  -1   1       65.53       18.02     38.23 o 
  -9  -1   1       14.01       13.33     25.41 o 
  -8  -1   1      845.00      750.30     50.40 o 
  -7  -1   1      890.89      968.57     50.85 o 
  -6  -1   1     1918.27     1875.09    119.19 o 
  -5  -1   1     4300.00     4370.17     76.86 o 
  -4  -1   1     2971.45     2964.23     56.11 o 
  -3  -1   1     9610.95    10623.60    185.80 o 
  -2  -1   1    18332.75    19565.73    234.54 o 
  -1  -1   1    37907.14    39787.59    423.94 o 
   0  -1   1    34970.48    34563.58    405.71 o 
   1  -1   1    11329.17    11091.51    153.18 o 
   2  -1   1      164.05      135.03     32.09 o 
   3  -1   1      107.68      126.01     23.70 o 
   4  -1   1      368.68      406.16     22.62 o 
   5  -1   1      668.61      734.77     51.79 o 
   6  -1   1        9.21        7.10     14.81 o 
   7  -1   1     1519.68     1491.45     55.33 o 
   8  -1   1      653.37      649.94     43.95 o 
   9  -1   1      724.58      694.43     70.16 o 
  10  -1   1     1564.01     1546.43     83.33 o 
  11  -1   1      432.60      449.41    152.63 o 
 -11   0   1      253.25      275.43     52.24 o 
 -10   0   1      542.49      545.87     56.69 o 
  -9   0   1     1695.94     1682.40    131.54 o 
  -8   0   1     2423.82     2572.58     79.22 o 
  -7   0   1     3414.87     3366.49     86.04 o 
  -6   0   1     5007.17     5046.83    105.47 o 
  -5   0   1     1114.85     1106.99     33.93 o 
  -4   0   1     7534.53     7987.24    108.59 o 
  -3   0   1      833.70      787.53     38.03 o 
  -2   0   1     8752.54     8635.60    139.79 o 
  -1   0   1      651.32      541.42     17.83 o 
   0   0   1       12.83       -1.10      1.10 o 
   1   0   1     1377.77     1209.17     16.86 o 
   2   0   1     2050.08     1910.86     38.35 o 
   3   0   1     1593.04     1507.48     36.18 o 
   4   0   1    12829.48    13413.21    196.76 o 
   5   0   1     6928.28     6898.40    117.41 o 
   6   0   1     2841.60     2731.42     75.67 o 
   7   0   1     1840.23     1806.76     97.70 o 
   8   0   1     1603.45     1598.31     68.31 o 
   9   0   1     1200.89     1131.94     66.81 o 
  10   0   1      568.65      582.17     86.77 o 
  11   0   1      128.67      143.92     48.49 o 
 -12   1   1      663.20      669.55     59.66 o 
 -11   1   1      526.49      526.30     82.34 o 
 -10   1   1      780.84      776.16     58.53 o 
  -9   1   1     1186.95     1292.29     75.00 o 
  -8   1   1      777.64      824.29     42.81 o 
  -7   1   1      421.79      399.15     28.61 o 
  -6   1   1      643.63      723.21     25.17 o 
  -5   1   1     2174.87     2427.32     41.90 o 
  -4   1   1      337.39      419.09     27.05 o 
  -3   1   1      148.42      145.45     14.98 o 
  -1   1   1    21934.66    21378.75    286.08 o 
   0   1   1    25140.27    25586.52    278.69 o 
   1   1   1     4252.88     4533.89     65.00 o 
   2   1   1      822.73      889.94     22.23 o 
   3   1   1     8559.28     8813.02    100.51 o 
   4   1   1    11663.79    11868.10    123.66 o 
   5   1   1     3887.05     3771.01     80.51 o 
   6   1   1     1217.20     1160.41     43.55 o 
   7   1   1      696.71      660.99     47.83 o 
   8   1   1      185.54      172.21     46.59 o 
   9   1   1        9.30       44.82     35.91 o 
  10   1   1      112.20       42.20     44.57 o 
  11   1   1       94.98       56.07     43.89 o 
 -12   2   1       45.47      -53.19     59.31 o 
 -11   2   1       50.44       48.69     57.06 o 
 -10   2   1      195.06      216.23     50.19 o 
  -9   2   1      301.38      322.49     43.07 o 
  -8   2   1      842.71      973.70     40.33 o 
  -7   2   1     3099.75     3545.88     63.23 o 
  -6   2   1     5852.78     6034.70     84.00 o 
  -5   2   1     6144.92     6398.27    153.38 o 
  -4   2   1     9923.43    10156.52    278.74 o 
  -3   2   1     6658.67     6691.77    186.78 o 
  -2   2   1     6363.45     6311.16     89.28 o 
  -1   2   1     2380.84     2380.11     38.62 o 
   0   2   1     2045.32     2014.36     38.30 o 
   1   2   1     1516.47     1447.90     32.71 o 
   2   2   1      322.66      297.26     17.58 o 
   3   2   1      219.19      280.64     18.21 o 
   4   2   1     1130.76     1216.25     31.39 o 
   5   2   1      923.64      951.91     33.30 o 
   6   2   1      795.40      792.11     41.95 o 
   7   2   1     1952.10     1938.35     64.90 o 
   8   2   1      487.48      476.73     72.84 o 
   9   2   1     1093.52     1150.36     88.26 o 
  10   2   1      337.67      256.21     76.97 o 
 -12   3   1      254.72      149.70     71.79 o 
 -11   3   1      385.73      546.98     81.65 o 
 -10   3   1     1307.08     1502.36    106.87 o 
  -9   3   1     1414.90     1414.20     67.48 o 
  -8   3   1     3868.47     4068.03    108.79 o 
  -7   3   1     3701.09     3958.96     73.19 o 
  -6   3   1     5666.02     6073.52    135.19 o 
  -5   3   1     6101.45     6282.02    144.60 o 
  -4   3   1     6928.11     7193.59    206.45 o 
  -3   3   1     1590.38     1606.27     26.42 o 
  -2   3   1     3215.34     3157.72     50.62 o 
  -1   3   1    10861.16    10871.84    145.15 o 
   0   3   1     1835.04     1943.87     37.47 o 
   1   3   1       13.60       31.53      9.97 o 
   2   3   1     4829.47     4938.75     75.06 o 
   3   3   1    12440.23    12376.59    154.47 o 
   4   3   1     9341.83     9245.91    139.82 o 
   5   3   1     4973.00     4848.69     99.86 o 
   6   3   1      846.86      888.26     42.78 o 
   7   3   1     2242.82     2130.24     90.28 o 
   8   3   1      966.81      941.53     83.19 o 
   9   3   1      423.84      454.93     71.44 o 
  10   3   1       17.67       30.21     52.81 o 
 -12   4   1      436.37      438.86     81.65 o 
 -11   4   1      440.30      519.39     75.41 o 
 -10   4   1      151.10      163.06     55.81 o 
  -9   4   1      211.59      251.95     50.32 o 
  -8   4   1      233.46      265.50     35.92 o 
  -7   4   1       10.28       41.64     24.01 o 
  -6   4   1       93.80      102.76     18.57 o 
  -5   4   1      205.11      191.28     14.32 o 
  -4   4   1     2867.90     3002.08     49.84 o 
  -3   4   1    10284.82    10362.63    125.79 o 
  -2   4   1     8581.86     8538.89    101.59 o 
  -1   4   1     7847.51     7537.07     86.15 o 
   0   4   1     5096.44     4523.15     63.82 o 
   1   4   1     6208.17     5589.73     76.46 o 
   2   4   1     5467.19     5354.38     72.33 o 
   3   4   1     4093.45     4165.43     62.19 o 
   4   4   1      705.12      812.86     42.63 o 
   5   4   1     2264.00     2267.71     69.29 o 
   6   4   1       20.40       32.05     23.23 o 
   7   4   1        9.00       -6.40     22.86 o 
   8   4   1      202.28      127.28     51.91 o 
   9   4   1       48.22       32.30     52.03 o 
 -12   5   1        0.79      -23.85     59.06 o 
 -11   5   1        1.17      -25.72     49.32 o 
 -10   5   1      923.81     1085.73     89.15 o 
  -9   5   1       93.79       84.55     36.63 o 
  -8   5   1      644.52      721.09     84.84 o 
  -7   5   1     1065.60     1181.83    182.66 o 
  -6   5   1     3425.27     3464.50     83.68 o 
  -5   5   1     5677.91     5629.83     95.96 o 
  -4   5   1     5727.82     5340.97     75.28 o 
  -3   5   1     7024.26     6748.23    115.77 o 
  -2   5   1     3531.42     3335.52     58.98 o 
  -1   5   1     1539.48     1407.25     28.99 o 
   0   5   1     3387.91     3467.92     53.69 o 
   1   5   1      186.65      210.28     15.68 o 
   2   5   1      244.52      241.53     21.46 o 
   3   5   1     1184.80     1286.47     60.46 o 
   4   5   1       86.50       65.81     23.29 o 
   5   5   1     1588.68     1522.14     64.36 o 
   6   5   1      909.23      894.41     70.86 o 
   7   5   1     1544.94     1397.60     63.18 o 
   8   5   1      412.26      310.65     71.02 o 
   9   5   1      679.60      684.66     94.60 o 
 -12   6   1      111.71      138.59     62.55 o 
 -11   6   1      746.04      773.22     81.90 o 
 -10   6   1      236.75      279.30     62.80 o 
  -9   6   1     1890.80     2013.74    124.23 o 
  -8   6   1      406.89      495.42     51.33 o 
  -7   6   1     1624.11     1801.95     81.08 o 
  -6   6   1        8.26        6.84     17.80 o 
  -5   6   1      594.28      580.90     25.06 o 
  -4   6   1       42.16       51.05     15.24 o 
  -3   6   1       57.41       29.45     12.80 o 
  -2   6   1       23.97        9.95     12.60 o 
  -1   6   1      666.00      716.72     28.68 o 
   0   6   1     2672.67     2713.14     52.71 o 
   1   6   1     4723.19     4778.43     75.22 o 
   2   6   1     3773.69     3808.49     73.83 o 
   3   6   1     1596.92     1679.73     62.23 o 
   4   6   1     1231.56     1292.68     81.44 o 
   5   6   1     1281.72     1234.44     82.58 o 
   6   6   1      914.94      814.49     69.64 o 
   7   6   1      249.91      207.13     46.08 o 
   8   6   1      207.04       97.51     75.29 o 
 -12   7   1       70.18      102.38     64.92 o 
 -11   7   1      112.27      138.46     61.43 o 
 -10   7   1        6.12        1.55     41.71 o 
  -9   7   1       43.57       60.03     37.44 o 
  -8   7   1       17.13       10.34     35.79 o 
  -7   7   1       76.02       55.60     22.38 o 
  -6   7   1     1097.36     1192.61     52.71 o 
  -5   7   1     2267.24     2227.04     97.09 o 
  -4   7   1     1899.52     1955.73     69.15 o 
  -3   7   1     2760.69     2672.88     71.86 o 
  -2   7   1     2270.40     2343.38     50.07 o 
  -1   7   1     2640.79     2418.66     53.97 o 
   0   7   1     2735.86     2687.02     54.43 o 
   1   7   1     2775.79     2787.43     62.11 o 
   2   7   1     1190.64     1118.08     56.86 o 
   3   7   1      244.18      262.10    105.94 o 
   4   7   1      305.73      285.04     50.83 o 
   5   7   1        3.41        8.99     49.07 o 
   6   7   1      122.51      105.89     46.30 o 
   7   7   1      135.68       90.24     90.33 o 
 -11   8   1       62.72      123.48     57.93 o 
 -10   8   1      209.50      240.89     51.98 o 
  -9   8   1      342.32      269.40    122.54 o 
  -8   8   1      421.58      489.79     61.51 o 
  -7   8   1      749.14      760.00     59.29 o 
  -6   8   1     1268.22     1250.67    100.56 o 
  -5   8   1      896.60      906.37     54.11 o 
  -4   8   1      658.38      800.67     64.74 o 
  -3   8   1     1018.31     1036.38     47.68 o 
  -2   8   1     1092.32     1130.19     42.31 o 
  -1   8   1      236.38      215.20     25.21 o 
   0   8   1       47.51       53.39     21.19 o 
   1   8   1       34.54      -17.03     24.85 o 
   2   8   1      136.79       71.57     45.93 o 
   3   8   1      244.94      269.91     52.36 o 
   4   8   1      457.12      384.19     60.98 o 
   5   8   1      456.12      505.28     88.77 o 
   6   8   1      321.88      352.96     81.90 o 
 -11   9   1      165.58      291.94     62.34 o 
 -10   9   1      346.39      379.27     65.84 o 
  -9   9   1      256.30      163.87     49.71 o 
  -8   9   1       34.85       23.78     28.27 o 
  -7   9   1        0.89        6.24     26.99 o 
  -6   9   1        0.27        9.31     25.47 o 
  -5   9   1       73.59       90.06     29.12 o 
  -4   9   1       95.25       81.66     23.93 o 
  -3   9   1      745.95      674.73     74.25 o 
  -2   9   1      237.96      272.14     35.59 o 
  -1   9   1      632.46      606.18     42.40 o 
   0   9   1      509.07      574.62     72.50 o 
   1   9   1     1090.24     1214.95     68.89 o 
   2   9   1      792.07      923.96     63.93 o 
   3   9   1      650.63      655.83     73.23 o 
   4   9   1      381.55      330.87     65.85 o 
   5   9   1       95.81      113.37     74.66 o 
 -10  10   1        5.10        0.56     64.61 o 
  -9  10   1       29.30       19.65     45.30 o 
  -8  10   1       70.09       80.85     31.60 o 
  -7  10   1      389.26      435.83     48.17 o 
  -6  10   1      435.60      501.93     52.41 o 
  -5  10   1     1362.25     1333.24    143.96 o 
  -4  10   1      101.02       97.21     28.63 o 
  -3  10   1      769.09      832.65     77.76 o 
  -2  10   1      565.53      505.06     37.73 o 
  -1  10   1      554.79      552.57     95.04 o 
   0  10   1      122.55       26.09     46.20 o 
   1  10   1       84.30       62.30     61.68 o 
   2  10   1       48.00       29.78     49.27 o 
   3  10   1        7.41       -6.83     50.94 o 
   4  10   1        5.41       26.01     57.72 o 
  -9  11   1      206.45      179.58     36.35 o 
  -8  11   1      211.31      249.51     43.78 o 
  -7  11   1      233.68      295.88     47.31 o 
  -6  11   1      193.32      210.82     54.75 o 
  -5  11   1      364.38      392.30     60.71 o 
  -4  11   1      231.87      146.89     35.48 o 
  -3  11   1       80.46       53.55     42.50 o 
  -2  11   1        1.01        3.64     31.46 o 
  -1  11   1       14.26        9.39     39.33 o 
   0  11   1       45.22       -9.11     53.69 o 
   1  11   1      132.39       50.32     67.17 o 
   2  11   1      118.25       68.16     59.12 o 
  -8  12   1        0.22       -3.72     35.54 o 
  -7  12   1        0.65       46.74     41.68 o 
  -6  12   1       10.74       22.43     40.35 o 
  -5  12   1       47.83       70.80     43.93 o 
  -4  12   1       68.84       58.61     43.72 o 
  -3  12   1      137.07      136.63     49.29 o 
  -2  12   1      165.50      251.59     48.85 o 
  -1  12   1      197.51      164.93     62.55 o 
   0  12   1      164.71      181.04     75.54 o 
   3 -13   2       65.78       12.30     55.21 o 
   4 -13   2        2.15      -17.11     46.02 o 
  -1 -12   2       17.79      108.37     77.16 o 
   0 -12   2        0.33        8.49     66.55 o 
   1 -12   2        6.41       -7.12     57.31 o 
   2 -12   2        3.11       20.53     33.53 o 
   3 -12   2      109.23       41.63     43.11 o 
   4 -12   2       22.51       28.58     40.11 o 
   5 -12   2      122.34       80.58     43.43 o 
   6 -12   2      168.64      177.97     48.81 o 
   7 -12   2      267.36      339.90     63.55 o 
   8 -12   2       65.48       86.79     41.56 o 
  -3 -11   2       69.93      122.58     63.30 o 
  -2 -11   2      218.41      209.81     63.78 o 
  -1 -11   2      215.14      197.77     80.41 o 
   0 -11   2      196.26      263.69     74.54 o 
   1 -11   2      342.08      429.28     85.52 o 
   2 -11   2      318.05      401.71     43.00 o 
   3 -11   2      319.46      387.52     35.47 o 
   4 -11   2      168.13      148.81     36.17 o 
   5 -11   2       17.60        7.17     30.00 o 
   6 -11   2      201.74      198.35     42.67 o 
   7 -11   2       21.75        9.64     31.08 o 
   8 -11   2        3.11      -18.73     33.22 o 
   9 -11   2        0.68       26.27     34.63 o 
  -4 -10   2      335.27      291.00     68.71 o 
  -3 -10   2      444.70      418.43    141.90 o 
  -2 -10   2      390.66      263.62     59.64 o 
  -1 -10   2      471.18      501.05     52.33 o 
   0 -10   2      190.15      320.46    128.10 o 
   1 -10   2      158.81      226.23     34.99 o 
   2 -10   2       41.76       39.00     22.87 o 
   3 -10   2        9.69        5.00     20.91 o 
   4 -10   2       14.70       10.13     25.63 o 
   5 -10   2       20.22       26.26     30.24 o 
   6 -10   2      118.79       93.08     34.99 o 
   7 -10   2      213.46      230.27     42.26 o 
   8 -10   2      130.75      109.88     37.22 o 
   9 -10   2      109.08      128.84     35.21 o 
  10 -10   2      125.78      131.23     61.93 o 
  -6  -9   2      425.87      565.59     99.88 o 
  -5  -9   2      211.78      102.50     74.04 o 
  -4  -9   2      161.35      176.26     55.14 o 
  -3  -9   2       62.44       94.64     49.01 o 
  -2  -9   2       56.65       29.34     31.17 o 
  -1  -9   2       57.83       67.24     32.21 o 
   0  -9   2      111.02      108.76     28.06 o 
   1  -9   2      472.60      503.21     36.48 o 
   2  -9   2      746.92      759.58     67.04 o 
   3  -9   2     1265.57     1287.49     56.95 o 
   4  -9   2     1151.25     1274.03     57.64 o 
   5  -9   2      579.62      602.78     53.48 o 
   6  -9   2      552.53      518.51     49.53 o 
   7  -9   2      256.14      367.39     42.82 o 
   8  -9   2      235.68      209.40     37.63 o 
   9  -9   2      311.55      283.78     37.22 o 
  10  -9   2      143.25       97.54     53.09 o 
  11  -9   2       17.55       74.05     54.89 o 
  -7  -8   2        0.01       -7.16     75.72 o 
  -6  -8   2        8.31       24.10     57.43 o 
  -5  -8   2      176.30      164.93     66.30 o 
  -4  -8   2      496.25      498.17     88.15 o 
  -3  -8   2      252.17      219.25     72.54 o 
  -2  -8   2     1040.63     1208.73     61.52 o 
  -1  -8   2     1167.88     1255.22     76.23 o 
   0  -8   2      887.17      877.14     36.62 o 
   1  -8   2     1092.82     1094.11     53.36 o 
   2  -8   2     2187.89     2290.45     83.47 o 
   3  -8   2      991.57      966.73     44.62 o 
   4  -8   2      230.22      288.18     28.99 o 
   5  -8   2        6.50       -5.44     21.55 o 
   6  -8   2       37.69       19.32     24.92 o 
   7  -8   2       14.85       26.48     23.81 o 
   8  -8   2        1.60       -5.69     23.93 o 
   9  -8   2      105.47      128.88     28.81 o 
  10  -8   2      124.89      159.59     52.04 o 
  11  -8   2        2.49      -11.61     71.04 o 
  -8  -7   2      258.61      384.17    113.74 o 
  -7  -7   2      336.32      319.84     71.67 o 
  -6  -7   2     1019.81      886.43     74.84 o 
  -5  -7   2     1139.56     1088.09     81.78 o 
  -4  -7   2     2260.43     2406.29    160.87 o 
  -3  -7   2      399.56      312.33     83.28 o 
  -2  -7   2     3402.49     3256.74     90.67 o 
  -1  -7   2      969.55      953.04     37.77 o 
   0  -7   2      967.15      918.56     34.35 o 
   1  -7   2      175.49      195.61     26.90 o 
   2  -7   2     1040.54     1057.28     35.45 o 
   3  -7   2        1.14        0.39     12.09 o 
   4  -7   2      491.99      483.65     47.56 o 
   5  -7   2     1885.38     1976.71     72.06 o 
   6  -7   2     1590.07     1601.40     78.42 o 
   7  -7   2      611.17      598.47     44.59 o 
   8  -7   2      987.85     1041.26     54.54 o 
   9  -7   2      719.24      636.21    100.26 o 
  10  -7   2      741.60      803.62     80.05 o 
  11  -7   2      200.85      135.84     70.54 o 
  -8  -6   2      254.53      365.83     74.36 o 
  -7  -6   2      654.74      641.43     47.33 o 
  -6  -6   2      206.49      271.96     36.94 o 
  -5  -6   2       39.50        2.50     24.63 o 
  -4  -6   2      927.63     1002.35     53.68 o 
  -3  -6   2      762.92      791.33     35.40 o 
  -2  -6   2      251.36      241.58     23.51 o 
  -1  -6   2      587.14      528.71     23.68 o 
   0  -6   2     6867.17     6802.39     87.81 o 
   1  -6   2      372.41      354.48     23.78 o 
   2  -6   2     3012.00     3043.80     51.62 o 
   3  -6   2     2765.49     2684.88     56.42 o 
   4  -6   2     1078.39     1018.27     42.35 o 
   5  -6   2     2063.15     2065.45     57.18 o 
   6  -6   2     1014.82     1042.90     51.08 o 
   7  -6   2      780.91      725.31     44.32 o 
   8  -6   2      362.50      365.93     35.08 o 
   9  -6   2       10.55       28.70     46.70 o 
  10  -6   2       43.28      -29.09     52.69 o 
  11  -6   2       14.98       33.71     60.43 o 
  12  -6   2        8.64        0.75     69.29 o 
  -9  -5   2       28.19      -12.45     47.23 o 
  -8  -5   2       40.49       30.42     46.47 o 
  -7  -5   2       87.36       74.64     27.02 o 
  -6  -5   2      409.40      427.52     38.64 o 
  -5  -5   2      568.29      576.79     41.12 o 
  -4  -5   2     5244.17     5199.13    140.58 o 
  -3  -5   2     2240.50     2199.89     47.03 o 
  -2  -5   2     3393.73     3344.43     53.59 o 
  -1  -5   2     1525.54     1443.18     43.16 o 
   0  -5   2     4748.83     4510.71     67.77 o 
   1  -5   2     7466.13     7135.14     91.64 o 
   2  -5   2     5645.01     5427.28     68.05 o 
   3  -5   2      584.59      646.11     25.41 o 
   4  -5   2      117.79      195.58     18.56 o 
   5  -5   2      148.95      220.08     21.46 o 
   6  -5   2      180.10      180.30     23.47 o 
   7  -5   2        9.13       -0.83     21.11 o 
   8  -5   2      458.26      470.25     36.35 o 
   9  -5   2      861.20     1043.60     56.31 o 
  10  -5   2      497.06      515.27     87.27 o 
  11  -5   2      254.79      115.49     70.79 o 
  12  -5   2      251.34      181.79     84.78 o 
 -10  -4   2      306.62      276.00     65.95 o 
  -9  -4   2      613.28      629.60    152.70 o 
  -8  -4   2     1158.59     1255.68     79.61 o 
  -7  -4   2     1304.34     1401.34    123.18 o 
  -6  -4   2     2930.12     2900.45     74.51 o 
  -5  -4   2      958.12      887.64     45.03 o 
  -4  -4   2     2034.22     2290.69     62.68 o 
  -3  -4   2     1327.67     1315.40     38.52 o 
  -2  -4   2     1141.30     1134.06     32.70 o 
  -1  -4   2        3.43        1.46     10.08 o 
   0  -4   2      214.02      271.89     17.43 o 
   1  -4   2     1382.82     1365.54     29.07 o 
   2  -4   2     1404.72     1195.73     23.37 o 
   3  -4   2     1814.83     1598.02     38.52 o 
   4  -4   2     2510.85     2444.49     65.72 o 
   5  -4   2     2143.07     2070.43     60.46 o 
   6  -4   2     2809.88     2774.80     58.33 o 
   7  -4   2     2518.40     2477.50     71.21 o 
   8  -4   2     2010.23     1996.79     91.41 o 
   9  -4   2     1018.98     1082.28     59.80 o 
  10  -4   2      389.53      288.46     39.43 o 
  11  -4   2      238.62      197.27     73.79 o 
  12  -4   2       21.32       28.09     73.79 o 
 -10  -3   2      525.14      523.60     73.41 o 
  -9  -3   2      404.40      406.62    104.44 o 
  -8  -3   2      381.67      416.33     48.97 o 
  -7  -3   2      333.00      293.97     40.56 o 
  -6  -3   2      270.25      276.32     36.83 o 
  -5  -3   2        2.87       -7.15     14.48 o 
  -4  -3   2      336.91      378.09     31.96 o 
  -3  -3   2     2689.95     3169.23     77.81 o 
  -2  -3   2     2793.35     2881.15     53.59 o 
  -1  -3   2     3154.06     2959.03     61.58 o 
   0  -3   2     8753.58     8250.33    116.36 o 
   1  -3   2    11351.04    10961.49    144.44 o 
   2  -3   2     5176.17     4931.95     95.40 o 
   3  -3   2      748.42      732.39     23.85 o 
   4  -3   2     2322.33     2124.81     47.87 o 
   5  -3   2     3695.93     3543.71     67.11 o 
   6  -3   2     1947.06     1895.76     47.36 o 
   7  -3   2      497.56      503.53     35.98 o 
   8  -3   2      143.43      112.89     30.69 o 
   9  -3   2        1.33      -26.14     26.14 o 
  10  -3   2       18.34      -21.90     41.51 o 
  11  -3   2       54.60       77.08     35.13 o 
  12  -3   2      140.00      143.83     75.91 o 
 -11  -2   2        5.83       19.12     55.93 o 
 -10  -2   2       14.89        0.50     38.30 o 
  -9  -2   2      601.74      625.14     65.78 o 
  -8  -2   2     1005.04     1094.47    106.97 o 
  -7  -2   2     1984.98     1905.03     81.61 o 
  -6  -2   2     2676.35     2605.87     64.73 o 
  -5  -2   2     2989.65     2955.82     65.05 o 
  -4  -2   2     7238.67     7813.79    102.44 o 
  -3  -2   2    17149.31    17164.05    214.12 o 
  -2  -2   2     2853.67     2543.50     69.16 o 
  -1  -2   2    13186.53    12488.38    179.54 o 
   0  -2   2    13622.07    13909.09    195.12 o 
   1  -2   2     6783.44     6897.06     94.29 o 
   2  -2   2    43882.41    44663.87    593.00 o 
   3  -2   2     3350.12     3525.16     88.78 o 
   4  -2   2      192.08      220.64     17.66 o 
   5  -2   2       99.36       91.74     15.15 o 
   6  -2   2     3464.15     3710.72     85.53 o 
   7  -2   2      803.03      921.31     54.13 o 
   8  -2   2      932.58      917.05     58.89 o 
   9  -2   2      800.94      807.04     64.61 o 
  10  -2   2     1044.80     1083.82     72.39 o 
  11  -2   2      743.79      715.34     64.02 o 
 -11  -1   2      368.96      368.27     60.33 o 
 -10  -1   2      850.05      814.81     69.17 o 
  -9  -1   2     1800.53     1754.18    125.74 o 
  -8  -1   2     2440.31     2400.38     80.07 o 
  -7  -1   2     2573.88     2634.16     78.58 o 
  -6  -1   2     1973.64     1917.16     61.11 o 
  -5  -1   2      237.12      193.93     17.43 o 
  -4  -1   2     3876.80     4150.50     77.57 o 
  -3  -1   2     1261.73     1395.66     41.92 o 
  -2  -1   2       21.08       85.27     12.30 o 
  -1  -1   2     3885.15     3575.36     60.84 o 
   0  -1   2     3264.77     3137.22     50.84 o 
   1  -1   2     5596.10     5919.77     98.92 o 
   2  -1   2     1525.04     1589.29     47.94 o 
   3  -1   2     4254.29     3940.30     96.98 o 
   4  -1   2     9104.12     8508.61    118.45 o 
   5  -1   2    11335.54    11268.18    152.60 o 
   6  -1   2     1799.78     1742.51     58.14 o 
   7  -1   2      826.36      882.53     47.19 o 
   8  -1   2      694.10      813.90     50.46 o 
   9  -1   2      530.30      560.62     56.40 o 
  10  -1   2      204.90      190.28     87.71 o 
  11  -1   2       58.60       34.74     39.97 o 
 -12   0   2      379.88      339.73     64.55 o 
 -11   0   2      419.78      336.67    119.98 o 
 -10   0   2      666.08      618.35     75.91 o 
  -9   0   2      447.32      466.06     41.61 o 
  -8   0   2      112.04       82.27     24.53 o 
  -7   0   2       12.94       14.79     17.66 o 
  -6   0   2      639.10      728.80     30.44 o 
  -5   0   2       37.22       17.52      9.25 o 
  -4   0   2     6293.63     6718.20    102.23 o 
  -3   0   2    14640.28    15340.30    243.23 o 
  -2   0   2    69394.16    76363.25   1408.23 o 
  -1   0   2      775.92     1189.00     31.38 o 
   0   0   2    41156.32    42721.82    549.67 o 
   1   0   2    31255.70    31999.66    496.15 o 
   2   0   2     5632.79     5413.16     81.42 o 
   3   0   2     3469.17     3078.04     51.76 o 
   4   0   2     7785.26     7547.30     98.26 o 
   5   0   2     1064.02     1203.31     36.95 o 
   6   0   2        4.88       -2.47     16.94 o 
   7   0   2       31.06       49.95     22.75 o 
   8   0   2       94.01       52.16     26.48 o 
   9   0   2      311.87      283.79     42.34 o 
  10   0   2      316.01      249.10     51.02 o 
  11   0   2      320.13      363.50     70.17 o 
 -12   1   2        0.56       33.09     64.30 o 
 -11   1   2       40.14       70.54     58.56 o 
 -10   1   2      294.68      333.02     41.43 o 
  -9   1   2      765.37      752.85     42.87 o 
  -8   1   2     1602.63     1611.67     53.62 o 
  -7   1   2     3127.08     3073.43     71.17 o 
  -6   1   2     4300.30     4387.95     80.50 o 
  -5   1   2     2402.96     2399.53     44.23 o 
  -4   1   2     3014.90     3054.29    100.26 o 
  -1   1   2     4826.13     4552.82     67.23 o 
   0   1   2     5887.15     5557.70     85.68 o 
   1   1   2     2186.33     2080.59     48.53 o 
   2   1   2       13.42       20.11      6.78 o 
   3   1   2     1301.08     1250.88     25.80 o 
   4   1   2     2153.54     2204.37     37.79 o 
   5   1   2     2278.14     2491.39     49.67 o 
   6   1   2     1389.23     1432.73     50.19 o 
   7   1   2     1723.45     1644.00     71.26 o 
   8   1   2     1640.96     1733.15     90.18 o 
   9   1   2     1123.41     1202.33    154.32 o 
  10   1   2      395.12      435.54    100.88 o 
  11   1   2      247.86      269.48     61.17 o 
 -12   2   2      468.20      385.55     88.40 o 
 -11   2   2      454.50      445.98     75.54 o 
 -10   2   2      803.07      923.20     65.47 o 
  -9   2   2     1221.99     1236.50     65.04 o 
  -8   2   2     2628.08     2787.42     86.07 o 
  -7   2   2     2695.41     2817.01     57.88 o 
  -6   2   2     2583.54     2724.38     81.84 o 
  -5   2   2     1148.58     1122.79     40.44 o 
  -4   2   2       37.62       61.68     27.72 o 
  -2   2   2     5234.62     5388.78     78.64 o 
  -1   2   2     7406.19     7127.33    107.50 o 
   0   2   2      558.59      525.93     19.30 o 
   1   2   2     3111.17     2882.38     47.94 o 
   2   2   2    10049.55    10576.81    133.48 o 
   3   2   2    18692.44    19198.89    205.02 o 
   4   2   2     7960.19     8017.76    102.64 o 
   5   2   2     3533.92     3637.16     69.96 o 
   6   2   2     1204.22     1177.61     66.70 o 
   7   2   2     1735.08     1765.88     80.28 o 
   8   2   2      224.85      183.20     33.52 o 
   9   2   2       79.03       -0.34     47.19 o 
  10   2   2        1.81      -11.23     45.37 o 
 -12   3   2      262.64      287.66     72.79 o 
 -11   3   2      140.77      205.76     57.18 o 
 -10   3   2        1.59       35.40     32.37 o 
  -9   3   2        2.28        6.18     23.17 o 
  -8   3   2       12.62        4.67     19.57 o 
  -7   3   2      178.10      192.38     26.95 o 
  -6   3   2     1058.99     1214.82     93.14 o 
  -5   3   2     3458.71     3356.81    149.20 o 
  -4   3   2     9364.59     9198.21    194.63 o 
  -3   3   2    13343.12    12708.36    142.89 o 
  -2   3   2     8954.57     8604.94    116.06 o 
  -1   3   2     9020.38     8780.43    131.95 o 
   0   3   2     7584.39     7254.47    109.32 o 
   1   3   2     7708.31     7750.49    116.27 o 
   2   3   2     1647.47     1590.69     37.61 o 
   3   3   2     1654.44     1626.90     47.52 o 
   4   3   2      131.88      112.67     20.47 o 
   5   3   2     1066.81     1051.68     96.09 o 
   6   3   2      172.59      127.18     25.22 o 
   7   3   2      586.78      530.43     54.98 o 
   8   3   2      626.80      629.18     63.08 o 
   9   3   2      307.08      256.85     60.91 o 
  10   3   2      308.03      395.70     84.71 o 
 -12   4   2       38.26       11.36     58.81 o 
 -11   4   2      335.41      259.82     61.43 o 
 -10   4   2     1256.30     1292.61     89.27 o 
  -9   4   2      436.68      488.55     53.56 o 
  -8   4   2     1708.70     1912.49     72.91 o 
  -7   4   2     1741.24     1698.13    119.61 o 
  -6   4   2     2512.64     2623.80    141.58 o 
  -5   4   2     2123.06     2067.75     62.93 o 
  -4   4   2     8043.14     7751.20    118.98 o 
  -3   4   2      190.62      191.77     12.68 o 
  -2   4   2      252.31      254.97     14.33 o 
  -1   4   2      186.79      188.33     12.86 o 
   0   4   2     3025.13     3494.73     54.07 o 
   1   4   2     2906.76     3261.94     46.67 o 
   2   4   2     1113.20     1119.79     30.64 o 
   3   4   2     1025.00     1000.72     30.87 o 
   4   4   2     5238.63     5238.55    110.34 o 
   5   4   2       87.93       73.48     24.43 o 
   6   4   2     1638.98     1479.28     61.09 o 
   7   4   2     1593.34     1545.31     65.90 o 
   8   4   2     1122.78     1299.99    103.91 o 
   9   4   2      308.32      303.31     70.64 o 
 -12   5   2      383.43      234.23     65.92 o 
 -11   5   2      523.46      480.81     69.04 o 
 -10   5   2      487.30      570.58     64.17 o 
  -9   5   2     1281.80     1401.99    114.49 o 
  -8   5   2      535.14      572.45     44.12 o 
  -7   5   2      309.77      321.96     34.58 o 
  -6   5   2      143.96      131.25     20.25 o 
  -5   5   2       28.47        5.70     10.89 o 
  -4   5   2        1.88       12.27      9.62 o 
  -3   5   2      934.69      872.16     27.60 o 
  -2   5   2     1724.11     1679.33     30.28 o 
  -1   5   2     8310.26     8609.24    101.77 o 
   0   5   2     4727.21     4561.31     65.02 o 
   1   5   2     6380.35     6255.89     89.63 o 
   2   5   2     2079.74     2056.41     40.63 o 
   3   5   2     3467.54     3478.60     88.49 o 
   4   5   2      496.75      486.36     43.39 o 
   5   5   2     1470.17     1471.67     64.23 o 
   6   5   2      485.01      590.49     54.55 o 
   7   5   2      165.00      106.30     32.50 o 
   8   5   2       28.07       -6.19     50.94 o 
 -12   6   2       77.00       30.59     59.31 o 
 -11   6   2        7.35      -42.95     42.95 o 
 -10   6   2      381.62      462.33     64.67 o 
  -9   6   2       88.63      147.41     39.38 o 
  -8   6   2      155.81      176.33     36.91 o 
  -7   6   2     1916.56     1853.65    123.23 o 
  -6   6   2     3551.94     3510.37     83.13 o 
  -5   6   2     4044.38     4143.53     69.46 o 
  -4   6   2     2580.52     2718.88     60.36 o 
  -3   6   2     1858.73     1701.18     52.35 o 
  -2   6   2     1496.38     1429.69     39.59 o 
  -1   6   2     5261.38     5148.80     80.79 o 
   0   6   2     1093.63     1023.25     48.24 o 
   1   6   2      309.56      339.95     26.02 o 
   2   6   2        3.05       11.98     20.04 o 
   3   6   2       10.67       10.01     21.12 o 
   4   6   2      322.09      347.02     48.72 o 
   5   6   2      148.80      143.85     44.60 o 
   6   6   2      416.78      331.35     55.42 o 
   7   6   2      410.39      421.54     57.94 o 
   8   6   2      236.01      297.53     97.26 o 
 -12   7   2      205.14      121.36     64.05 o 
 -11   7   2      106.35      179.29     62.18 o 
 -10   7   2      419.89      479.84     74.29 o 
  -9   7   2     1039.17     1010.80     84.84 o 
  -8   7   2     1369.84     1379.24     82.40 o 
  -7   7   2     1271.46     1349.72     78.92 o 
  -6   7   2     1022.33      954.41     48.44 o 
  -5   7   2      817.45      874.79     48.74 o 
  -4   7   2      503.70      493.50     52.46 o 
  -3   7   2      389.98      389.78     32.35 o 
  -2   7   2      238.98      243.04     20.42 o 
  -1   7   2       90.35       46.07     15.56 o 
   0   7   2      402.46      324.43     31.72 o 
   1   7   2     1332.84     1272.64     48.62 o 
   2   7   2      728.57      846.17     53.00 o 
   3   7   2     1038.68     1036.00     74.11 o 
   4   7   2      952.39      812.45     96.14 o 
   5   7   2      741.89      792.57     99.63 o 
   6   7   2      427.79      476.44     80.78 o 
   7   7   2      508.54      483.69     69.76 o 
 -11   8   2      159.87      160.57     49.54 o 
 -10   8   2      232.83      188.06     50.02 o 
  -9   8   2      215.18       75.86     43.00 o 
  -8   8   2       42.90       29.77     42.08 o 
  -7   8   2        4.35       23.00     23.27 o 
  -6   8   2       88.89       59.02     25.74 o 
  -5   8   2      399.24      341.65     38.07 o 
  -4   8   2      432.21      390.63     40.88 o 
  -3   8   2     1112.92     1151.80     49.89 o 
  -2   8   2     1709.63     1682.72     57.65 o 
  -1   8   2     2104.15     2088.65     58.84 o 
   0   8   2     2020.46     2080.72     78.34 o 
   1   8   2     1458.74     1575.74     69.12 o 
   2   8   2     1731.62     1637.33     73.68 o 
   3   8   2      720.39      739.19     72.88 o 
   4   8   2      251.67      201.09     54.34 o 
   5   8   2       54.60       39.58     66.67 o 
   6   8   2        6.95       26.59     55.93 o 
 -11   9   2       12.29        1.59     51.16 o 
 -10   9   2       33.26       52.96     57.12 o 
  -9   9   2      163.10      150.69     48.78 o 
  -8   9   2      230.31      237.71     33.08 o 
  -7   9   2      456.89      399.68     41.55 o 
  -6   9   2      711.44      680.92     97.75 o 
  -5   9   2     1245.62     1274.50     68.81 o 
  -4   9   2      252.93      282.92     40.06 o 
  -3   9   2      388.00      503.50     40.07 o 
  -2   9   2      516.22      501.77     34.39 o 
  -1   9   2      103.23       73.76     23.22 o 
   0   9   2      112.99      100.35     32.57 o 
   1   9   2        4.88      -16.85     29.20 o 
   2   9   2        0.02       12.16     34.35 o 
   3   9   2       11.18       20.95     46.48 o 
   4   9   2      131.62       57.87     57.86 o 
   5   9   2      203.17      179.91     86.40 o 
 -10  10   2      298.64      365.55     70.19 o 
  -9  10   2      423.56      623.83     77.56 o 
  -8  10   2      144.52      171.82     34.64 o 
  -7  10   2       56.91       12.45     27.54 o 
  -6  10   2      620.14      591.89     69.02 o 
  -5  10   2      147.87      120.39     37.24 o 
  -4  10   2      100.25       52.22     25.98 o 
  -3  10   2       79.64       60.77     29.23 o 
  -2  10   2       13.35       -4.68     21.49 o 
  -1  10   2      436.93      437.76     41.49 o 
   0  10   2      293.62      405.77     78.91 o 
   1  10   2      398.70      411.39     82.53 o 
   2  10   2      545.05      687.32    138.71 o 
   3  10   2      410.11      393.25     72.29 o 
  -9  11   2        3.55       22.88     52.67 o 
  -8  11   2       35.51       14.85     31.82 o 
  -7  11   2        0.96       -7.02     29.18 o 
  -6  11   2      125.12       84.00     75.46 o 
  -5  11   2      135.97      126.83     43.88 o 
  -4  11   2      220.20      246.14     39.86 o 
  -3  11   2      142.84      158.98     45.86 o 
  -2  11   2      471.37      490.15     60.73 o 
  -1  11   2      327.10      431.19    142.02 o 
   0  11   2      239.84      261.32     70.29 o 
   1  11   2      190.03       52.69     67.42 o 
   2  11   2       69.46       67.17     58.46 o 
  -7  12   2       74.19       71.42     51.62 o 
  -6  12   2      146.68       89.14     59.30 o 
  -5  12   2      158.55      191.91     48.96 o 
  -4  12   2       99.17      180.78     49.68 o 
  -3  12   2       58.58       78.05     47.25 o 
  -2  12   2       73.40       83.17     42.46 o 
  -1  12   2       16.88       33.09     58.18 o 
   3 -13   3       58.42       64.86     66.48 o 
   4 -13   3      103.98       60.52     47.71 o 
   5 -13   3      109.36       77.16     89.02 o 
  -1 -12   3      197.08      120.23     77.53 o 
   0 -12   3      183.47      266.31     83.78 o 
   1 -12   3      184.50      340.23     77.03 o 
   2 -12   3      329.75      348.13     47.52 o 
   3 -12   3      205.17      200.20     33.49 o 
   4 -12   3      144.69      165.61     50.46 o 
   5 -12   3        2.19      -21.76     38.26 o 
   6 -12   3       90.65       75.27     64.18 o 
   7 -12   3        0.45       23.57     43.30 o 
   8 -12   3        5.25      -17.16     36.86 o 
  -3 -11   3      216.24      287.21     70.49 o 
  -2 -11   3      172.11      120.98     58.21 o 
  -1 -11   3      133.50       80.29     51.71 o 
   0 -11   3      158.58      213.87     69.54 o 
   1 -11   3        0.29       -9.41     31.93 o 
   2 -11   3        1.44       12.93     26.79 o 
   3 -11   3       23.98       38.15     26.68 o 
   4 -11   3        2.73      -14.40     29.56 o 
   5 -11   3       73.46       46.06     32.97 o 
   6 -11   3      135.56      104.74     48.50 o 
   7 -11   3      225.14      194.09     44.79 o 
   8 -11   3      103.14       79.73     39.54 o 
   9 -11   3       46.33       32.80     37.70 o 
  -4 -10   3       14.57       35.97     52.08 o 
  -3 -10   3        0.21      -19.63     46.83 o 
  -2 -10   3       12.89       44.72     49.01 o 
  -1 -10   3       76.30       67.61     38.59 o 
   0 -10   3      169.49      175.54     46.20 o 
   1 -10   3      913.04      960.80     71.90 o 
   2 -10   3      772.79      709.02     42.66 o 
   3 -10   3     1182.09     1237.38     74.60 o 
   4 -10   3      704.70      731.17     50.47 o 
   5 -10   3      423.69      454.73     51.78 o 
   6 -10   3      271.04      283.17     44.69 o 
   7 -10   3      284.83      289.28     44.51 o 
   8 -10   3      167.58      232.90     42.14 o 
   9 -10   3       55.71       52.57     35.02 o 
  10 -10   3       10.71       46.86     57.25 o 
  -6  -9   3       62.93       -8.61     66.67 o 
  -5  -9   3       97.37      158.31     76.29 o 
  -4  -9   3      400.85      345.94     64.19 o 
  -3  -9   3      529.67      539.59    122.36 o 
  -2  -9   3      212.07      205.81     38.88 o 
  -1  -9   3      498.10      517.79     47.92 o 
   0  -9   3     1203.97     1178.41     94.09 o 
   1  -9   3      716.67      780.93     46.40 o 
   2  -9   3      661.19      625.80     37.92 o 
   3  -9   3      522.00      493.68     31.96 o 
   4  -9   3      302.95      317.63     34.02 o 
   5  -9   3        0.18        6.07     25.37 o 
   6  -9   3        6.42       -6.92     25.51 o 
   7  -9   3        2.21      -10.56     24.45 o 
   8  -9   3       48.32        2.47     36.75 o 
   9  -9   3       42.59       59.99     30.88 o 
  10  -9   3      164.32      151.13     59.94 o 
  -7  -8   3      543.48      546.18     90.77 o 
  -6  -8   3      522.45      575.95     87.27 o 
  -5  -8   3      730.01      795.94    100.76 o 
  -4  -8   3      517.37      529.50     90.02 o 
  -3  -8   3      372.93      474.63    143.96 o 
  -2  -8   3      204.28      197.62     36.54 o 
  -1  -8   3       16.79      -13.42     22.86 o 
   0  -8   3       23.69       10.51     16.27 o 
   1  -8   3       25.88       18.36     17.51 o 
   2  -8   3       38.49       40.32     18.37 o 
   3  -8   3      633.74      593.26     48.68 o 
   4  -8   3      514.93      504.95     36.04 o 
   5  -8   3     1026.22      938.10     58.67 o 
   6  -8   3     1112.72     1098.66     82.24 o 
   7  -8   3      149.37      129.43     42.78 o 
   8  -8   3     1029.79     1015.63     59.41 o 
   9  -8   3      211.95      278.10     67.14 o 
  10  -8   3      514.38      524.56    125.60 o 
  11  -8   3       22.11       78.91     69.92 o 
  -8  -7   3      281.03      263.82     98.88 o 
  -7  -7   3        2.70       20.30     38.09 o 
  -6  -7   3       33.65       53.70     37.00 o 
  -5  -7   3       55.86       70.25     37.77 o 
  -4  -7   3        0.77      -16.21     32.90 o 
  -3  -7   3      971.28      915.69     58.38 o 
  -2  -7   3      171.18      129.41     29.70 o 
  -1  -7   3      886.93      961.70     59.91 o 
   0  -7   3     1993.05     2045.15     47.22 o 
   1  -7   3     2463.59     2477.78     50.54 o 
   2  -7   3     1565.87     1535.51     41.83 o 
   3  -7   3     1712.74     1785.35     41.59 o 
   4  -7   3     1330.24     1264.43     47.13 o 
   5  -7   3      394.09      474.83     93.55 o 
   6  -7   3      417.87      453.36     96.09 o 
   7  -7   3      388.07      470.33     43.36 o 
   8  -7   3       52.36       -1.10     26.79 o 
   9  -7   3        2.68       40.30     26.69 o 
  10  -7   3      132.06      165.68     68.42 o 
  11  -7   3       14.09       51.56     64.17 o 
  -8  -6   3      238.14      303.97     73.33 o 
  -7  -6   3      365.47      357.04     38.70 o 
  -6  -6   3     1147.60     1195.60     59.40 o 
  -5  -6   3     1490.67     1723.81     72.12 o 
  -4  -6   3     4070.38     4149.21    102.63 o 
  -3  -6   3     1730.65     1817.28     49.59 o 
  -2  -6   3     3469.93     3460.92     67.39 o 
  -1  -6   3     2470.45     2352.53     46.04 o 
   0  -6   3     1490.84     1344.06     34.29 o 
   1  -6   3     1444.45     1369.93     34.05 o 
   2  -6   3     1008.00      957.98     29.13 o 
   3  -6   3       56.03       52.19     17.95 o 
   4  -6   3       37.62       33.50     15.20 o 
   5  -6   3       17.07       27.05     17.05 o 
   6  -6   3      316.91      336.85     36.55 o 
   7  -6   3      369.52      509.18     41.46 o 
   8  -6   3      834.56      873.78     67.58 o 
   9  -6   3      798.29      908.77     75.76 o 
  10  -6   3      361.79      446.48     82.65 o 
  11  -6   3      140.51      144.83     68.54 o 
  -9  -5   3      352.15      420.07     97.70 o 
  -8  -5   3     1096.77      898.00    158.75 o 
  -7  -5   3     1079.29      924.70     71.97 o 
  -6  -5   3     1341.66     1373.44     60.73 o 
  -5  -5   3      281.95      245.11     30.97 o 
  -4  -5   3      622.69      588.71     39.67 o 
  -3  -5   3      531.99      456.42     24.22 o 
  -2  -5   3       40.80       12.88     11.14 o 
  -1  -5   3      616.37      637.38     25.08 o 
   0  -5   3     5803.83     5681.84     79.70 o 
   1  -5   3     3818.97     3572.76     56.60 o 
   2  -5   3     1862.95     1724.47     33.37 o 
   3  -5   3     2285.16     2082.88     33.58 o 
   4  -5   3     1445.24     1370.77     40.09 o 
   5  -5   3     1981.87     2003.52     53.95 o 
   6  -5   3     2373.75     2506.20     71.11 o 
   7  -5   3     1792.95     1832.36     66.05 o 
   8  -5   3      581.92      616.08     57.70 o 
   9  -5   3      328.23      340.70     42.48 o 
  10  -5   3       51.18      113.12     54.62 o 
  11  -5   3       61.58       42.58     66.55 o 
  12  -5   3        0.14      -10.24     72.29 o 
 -10  -4   3      482.13      521.81     80.09 o 
  -9  -4   3      105.15      114.58     65.86 o 
  -8  -4   3      202.66      189.70     42.13 o 
  -7  -4   3       11.96      -15.28     30.53 o 
  -6  -4   3      125.87       74.89     22.31 o 
  -5  -4   3       29.74       27.34     18.88 o 
  -4  -4   3      996.15     1001.97     42.72 o 
  -3  -4   3     1849.65     1637.30     36.30 o 
  -2  -4   3     3278.77     2854.11     66.61 o 
  -1  -4   3     5658.45     5291.13     77.90 o 
   0  -4   3     9829.22     9426.26    120.43 o 
   1  -4   3    10958.58    11024.12    126.06 o 
   2  -4   3     3745.74     3647.48     59.05 o 
   3  -4   3     2724.44     2340.99     45.61 o 
   4  -4   3     1158.02     1041.15     33.22 o 
   5  -4   3     2356.59     2276.52     55.64 o 
   6  -4   3      811.88      765.46     33.51 o 
   7  -4   3      100.96       96.96     25.77 o 
   8  -4   3       43.60       23.29     33.21 o 
   9  -4   3      307.73      309.42     53.31 o 
  10  -4   3      199.89      151.29     54.44 o 
  11  -4   3       99.73       74.17     35.19 o 
  12  -4   3      237.43      243.21     82.03 o 
 -10  -3   3      212.27       71.58     87.96 o 
  -9  -3   3      378.60      284.26     54.42 o 
  -8  -3   3     1366.84     1429.42     86.02 o 
  -7  -3   3     1850.36     1735.11     76.92 o 
  -6  -3   3     2501.36     2339.57     80.81 o 
  -5  -3   3     3575.68     3655.08     91.75 o 
  -4  -3   3     5851.82     5646.59     85.63 o 
  -3  -3   3     8354.01     7974.59    152.89 o 
  -2  -3   3     6626.76     6576.01     96.62 o 
  -1  -3   3      121.67      123.99     15.05 o 
   0  -3   3      108.16      103.45     13.41 o 
   1  -3   3       11.07        8.47      7.83 o 
   2  -3   3       44.54       23.74      7.60 o 
   3  -3   3     6259.32     6531.62     98.86 o 
   4  -3   3     4234.36     4513.60     73.88 o 
   5  -3   3     2753.09     2819.10     61.62 o 
   6  -3   3      722.63      746.35     45.09 o 
   7  -3   3     2206.10     2400.27     96.09 o 
   8  -3   3     1256.56     1341.14     70.17 o 
   9  -3   3      957.66      959.98     65.61 o 
  10  -3   3     1099.23     1134.54     72.61 o 
  11  -3   3      402.95      355.18     51.31 o 
 -11  -2   3      483.44      516.84     67.04 o 
 -10  -2   3      749.17      693.62     69.50 o 
  -9  -2   3      877.22      697.95     91.52 o 
  -8  -2   3     1070.71     1013.51     58.85 o 
  -7  -2   3     1153.45     1300.59     75.63 o 
  -6  -2   3      683.59      732.53     53.67 o 
  -5  -2   3      340.21      433.06     23.11 o 
  -4  -2   3      694.32      961.54     35.67 o 
  -3  -2   3     1691.25     1817.53     39.20 o 
  -2  -2   3        6.17       -1.61     10.24 o 
  -1  -2   3      491.33      517.66     21.47 o 
   0  -2   3     1165.86     1258.23     29.26 o 
   1  -2   3    10498.24     9745.64    142.34 o 
   2  -2   3      177.51      206.23     18.95 o 
   3  -2   3    11687.25    12135.70    157.64 o 
   4  -2   3     7338.70     7796.67    140.82 o 
   5  -2   3    14674.77    15202.39    217.25 o 
   6  -2   3      612.93      669.75     33.59 o 
   7  -2   3      752.17      711.20     52.78 o 
   8  -2   3      268.09      213.13     39.81 o 
   9  -2   3      227.86      245.00     43.04 o 
  10  -2   3      130.81      111.03     40.57 o 
  11  -2   3        2.26       16.97     39.18 o 
 -11  -1   3      279.73      270.38     77.47 o 
 -10  -1   3        4.43       -6.94     32.82 o 
  -9  -1   3      110.08      103.07     30.24 o 
  -8  -1   3      167.15      171.61     30.35 o 
  -7  -1   3      437.89      445.89     35.45 o 
  -6  -1   3      219.70      196.07     24.83 o 
  -5  -1   3     2520.54     2615.36     78.65 o 
  -4  -1   3     9322.83    10205.00    218.79 o 
  -3  -1   3     6513.75     6771.32    125.97 o 
  -2  -1   3     9833.05     9611.42    164.28 o 
  -1  -1   3     4801.71     4396.03     82.91 o 
   0  -1   3    11189.49    10487.25    206.10 o 
   1  -1   3     3724.70     3792.86     72.67 o 
   2  -1   3     2979.07     2945.91     60.59 o 
   3  -1   3     3354.06     3324.25     72.96 o 
   4  -1   3     2785.62     2755.80     82.10 o 
   5  -1   3       13.48        7.88     11.52 o 
   6  -1   3       72.50       53.09     19.57 o 
   7  -1   3      330.82      316.41     42.13 o 
   8  -1   3      615.87      630.96     66.67 o 
   9  -1   3      376.62      234.89     83.65 o 
  10  -1   3      745.74      742.20     70.66 o 
  11  -1   3      428.90      278.95     57.56 o 
 -12   0   3       56.09       91.85     40.06 o 
 -11   0   3      314.22      267.27     49.07 o 
 -10   0   3      433.59      306.45     44.48 o 
  -9   0   3     2289.19     2264.67    121.94 o 
  -8   0   3     3055.11     3237.61     85.02 o 
  -7   0   3     3677.57     3764.28     87.46 o 
  -6   0   3     3474.62     3655.20     70.41 o 
  -5   0   3      426.46      363.09     19.37 o 
  -4   0   3     3330.78     2974.48     52.77 o 
  -3   0   3     4410.50     4184.03     93.36 o 
  -2   0   3     2275.02     2316.42    103.94 o 
  -1   0   3        9.43       -1.59      7.90 o 
   0   0   3       72.92       29.67      7.81 o 
   1   0   3     1636.59     1514.61     38.79 o 
   2   0   3     2074.47     2241.21     38.49 o 
   3   0   3     2440.50     2485.57     39.29 o 
   4   0   3     3707.53     3701.46     50.26 o 
   5   0   3     4148.72     4117.36     67.99 o 
   6   0   3     2148.78     2064.64     59.72 o 
   7   0   3     1616.60     1613.08     72.28 o 
   8   0   3     1421.02     1367.41     79.10 o 
   9   0   3      477.24      412.40     59.15 o 
  10   0   3      630.72      597.98     72.25 o 
  11   0   3      115.11      115.36     50.44 o 
 -12   1   3      353.37      453.72     89.40 o 
 -11   1   3      597.37      724.52     93.52 o 
 -10   1   3      429.56      492.12     43.01 o 
  -9   1   3     1148.59     1239.45     49.74 o 
  -8   1   3     1438.81     1452.21     48.93 o 
  -7   1   3      768.20      879.03     44.37 o 
  -6   1   3      378.96      449.28     15.83 o 
  -5   1   3      263.58      263.75     15.12 o 
  -4   1   3     5512.47     5523.64    161.31 o 
  -2   1   3     2292.72     2028.07     33.29 o 
  -1   1   3      127.40      124.70     13.08 o 
   0   1   3       63.58       82.68     10.45 o 
   1   1   3     3184.79     3167.42     62.40 o 
   2   1   3     7740.79     7763.58     93.09 o 
   3   1   3     9331.04     9393.12    110.53 o 
   4   1   3     5231.56     5166.43     68.06 o 
   5   1   3     2015.59     2044.17     47.16 o 
   6   1   3      363.80      344.50     48.61 o 
   7   1   3      203.98      169.61     42.58 o 
   8   1   3      358.85      279.69     79.52 o 
   9   1   3       16.65       -8.73     39.30 o 
  10   1   3       26.23       12.44     40.69 o 
 -12   2   3       23.13      148.08     66.05 o 
 -11   2   3       47.41       45.32     49.32 o 
 -10   2   3       45.12       44.68     33.46 o 
  -9   2   3      515.13      524.87     43.37 o 
  -8   2   3      217.24      206.23     31.71 o 
  -7   2   3     1550.70     1560.77     47.20 o 
  -6   2   3     4068.57     4223.04    170.18 o 
  -5   2   3    11084.28    11240.44    345.34 o 
  -4   2   3    11242.75    11041.67    334.48 o 
  -3   2   3    15087.89    15112.20    435.05 o 
  -2   2   3     5219.57     4988.84     76.49 o 
  -1   2   3     7346.02     7177.02     99.20 o 
   0   2   3     4090.31     4043.63     67.08 o 
   1   2   3     1096.03     1055.70     27.35 o 
   2   2   3       98.20      104.76     16.65 o 
   3   2   3      181.07      186.89     16.84 o 
   4   2   3       46.13       33.58     13.25 o 
   5   2   3      102.58       88.39     22.72 o 
   6   2   3       29.44       26.13     16.74 o 
   7   2   3     2691.20     2535.37    131.64 o 
   8   2   3      805.18      780.28     53.11 o 
   9   2   3      865.63      841.90    120.42 o 
  10   2   3      255.38      451.43     94.51 o 
 -12   3   3      178.30      145.20     61.18 o 
 -11   3   3      452.82      434.24     65.80 o 
 -10   3   3     1376.67     1431.69     67.12 o 
  -9   3   3     1828.11     2044.42     69.06 o 
  -7   3   3     3866.63     4122.79    183.78 o 
  -6   3   3     4037.99     3910.91    172.55 o 
  -5   3   3     3810.30     4137.77    172.55 o 
  -4   3   3       15.77       22.23      9.12 o 
  -3   3   3      219.69      235.03     14.71 o 
  -2   3   3        1.97        2.65      6.30 o 
  -1   3   3      270.40      308.42     19.92 o 
   0   3   3     1753.37     1719.86     29.90 o 
   1   3   3     1956.59     1773.60     35.95 o 
   2   3   3     6156.01     5947.94     89.04 o 
   3   3   3     4202.73     4224.21     62.21 o 
   4   3   3     1946.37     1928.00     59.10 o 
   5   3   3     1564.21     1603.54     57.97 o 
   6   3   3     2123.96     2129.34     70.64 o 
   7   3   3      350.75      361.42     33.42 o 
   8   3   3      802.26      731.81     69.12 o 
   9   3   3      238.95      229.87     62.58 o 
 -12   4   3      468.71      363.20     68.67 o 
 -11   4   3      248.96      322.25     61.18 o 
 -10   4   3      822.22      876.22     68.79 o 
  -8   4   3     1024.38     1165.76    113.49 o 
  -7   4   3       78.52       65.17     44.07 o 
  -6   4   3       13.03       31.34     38.70 o 
  -5   4   3     1879.94     1854.42     86.84 o 
  -4   4   3       12.75       35.42     10.94 o 
  -3   4   3     4647.58     4570.15     66.03 o 
  -2   4   3     6894.38     6702.51     80.68 o 
  -1   4   3     8985.49     8301.85     94.98 o 
   0   4   3     9100.59     8675.76     94.01 o 
   1   4   3     4566.24     4374.40     57.78 o 
   2   4   3     2704.84     2804.09     42.83 o 
   3   4   3     2854.03     2853.03     51.84 o 
   4   4   3      658.80      654.26     42.71 o 
   5   4   3     1101.63     1028.19     95.82 o 
   6   4   3      157.42      165.82     32.07 o 
   7   4   3        0.14       15.35     25.02 o 
   8   4   3       59.25      104.75     54.03 o 
   9   4   3        3.93      -37.32     52.14 o 
 -12   5   3        2.75       25.72     51.07 o 
 -11   5   3        2.63      -21.60     48.57 o 
 -10   5   3      453.37      449.72     53.94 o 
  -9   5   3     1267.36     1302.85    133.84 o 
  -8   5   3      504.20      519.52     91.14 o 
  -7   5   3     2247.95     2392.07    148.33 o 
  -6   5   3     2502.73     2667.41    122.53 o 
  -5   5   3     5369.70     5345.11     79.61 o 
  -4   5   3     3236.31     3076.66     52.07 o 
  -3   5   3     4065.64     3753.25     62.09 o 
  -2   5   3     4989.17     4982.08     68.67 o 
  -1   5   3      685.56      705.24     23.26 o 
   0   5   3      218.71      195.04     14.74 o 
   1   5   3        3.04       10.41     10.13 o 
   2   5   3       45.49       44.62     15.16 o 
   3   5   3     2102.23     2016.32     51.91 o 
   4   5   3      765.56      717.48     42.33 o 
   5   5   3      601.65      626.65     62.01 o 
   6   5   3     1063.39      995.13     63.89 o 
   7   5   3      996.56     1083.84     68.95 o 
   8   5   3      336.89      454.71     81.12 o 
 -12   6   3       99.33      180.79     56.93 o 
 -11   6   3      514.06      578.82     63.80 o 
 -10   6   3      290.85      341.57     46.93 o 
  -9   6   3     1528.08     1597.37    193.02 o 
  -8   6   3      840.09      994.62     60.89 o 
  -7   6   3      639.80      697.46     51.85 o 
  -6   6   3       44.05       39.35     18.13 o 
  -5   6   3      185.39      194.49     16.84 o 
  -4   6   3      568.18      593.02     58.21 o 
  -3   6   3      780.18      758.24     61.33 o 
  -2   6   3       91.51       84.13     15.74 o 
  -1   6   3      618.03      624.54     28.29 o 
   0   6   3     1343.17     1392.95     35.62 o 
   1   6   3     1009.99     1061.51     33.42 o 
   2   6   3     1944.24     1849.94     81.98 o 
   3   6   3     1950.98     1960.80     69.90 o 
   4   6   3     1223.06     1361.67     80.72 o 
   5   6   3      794.09      809.69     94.64 o 
   6   6   3      566.82      595.09     66.52 o 
   7   6   3      331.60      335.14    148.45 o 
 -12   7   3       94.83       76.16     55.93 o 
 -11   7   3       60.52      110.99     49.82 o 
 -10   7   3       30.87       47.28     39.10 o 
  -9   7   3       23.11       48.52     37.38 o 
  -8   7   3       71.28       27.11     35.15 o 
  -7   7   3      680.16      637.88     82.34 o 
  -6   7   3     1165.35     1106.48     50.61 o 
  -5   7   3     1351.30     1212.09     67.21 o 
  -4   7   3     1180.66     1202.27     57.44 o 
  -3   7   3     1503.63     1410.34     77.75 o 
  -2   7   3     2445.75     2511.36     53.06 o 
  -1   7   3     2284.52     2331.12     54.11 o 
   0   7   3     2808.86     2857.36     58.68 o 
   1   7   3     1751.08     1706.38     55.40 o 
   2   7   3      965.73      900.20     54.58 o 
   3   7   3      197.34      239.78     46.54 o 
   4   7   3       42.55       34.92     41.07 o 
   5   7   3        1.01      -49.19     49.19 o 
   6   7   3       20.68       49.94     55.06 o 
   7   7   3       94.18      176.04     67.42 o 
 -11   8   3       88.41       82.12     48.35 o 
 -10   8   3      135.56      191.78     48.94 o 
  -9   8   3      345.16      411.70     58.67 o 
  -8   8   3      551.91      555.97     65.61 o 
  -7   8   3      609.20      639.44     42.69 o 
  -6   8   3      963.09     1013.38     54.75 o 
  -5   8   3     1751.89     1864.66     72.71 o 
  -4   8   3      439.63      393.29     41.94 o 
  -3   8   3       30.01       21.53     24.47 o 
  -2   8   3      292.91      301.76     26.74 o 
  -1   8   3       69.18       41.72     20.55 o 
   0   8   3       24.63       27.44     18.68 o 
   1   8   3       17.51       16.60     27.28 o 
   2   8   3      112.63       76.17     33.37 o 
   3   8   3      164.94      238.15    182.60 o 
   4   8   3      270.21      296.39     60.92 o 
   5   8   3      344.08      394.29     94.14 o 
   6   8   3      266.35      313.26     82.90 o 
 -11   9   3      142.36      238.82     59.73 o 
 -10   9   3      188.07      138.84     65.55 o 
  -9   9   3      306.46      299.67    107.75 o 
  -8   9   3       46.70       46.12     40.99 o 
  -7   9   3        1.06       -0.41     23.14 o 
  -6   9   3        2.32        5.16     36.13 o 
  -5   9   3        0.68      -22.73     22.73 o 
  -4   9   3        8.92       13.17     26.29 o 
  -3   9   3      801.74      834.69     51.04 o 
  -2   9   3      811.22      814.08     61.14 o 
  -1   9   3      946.52      919.04     57.27 o 
   0   9   3      353.60      346.81     67.03 o 
   1   9   3      655.70      632.04     69.36 o 
   2   9   3      606.99      689.05     59.13 o 
   3   9   3      423.65      479.11     70.18 o 
   4   9   3      515.64      668.04     79.69 o 
 -10  10   3        0.22       56.16     53.18 o 
  -9  10   3      124.12       89.91     65.61 o 
  -8  10   3       22.68       54.09     27.89 o 
  -7  10   3      462.68      428.73     48.20 o 
  -6  10   3       63.87      101.98     32.28 o 
  -5  10   3     1212.70     1103.37    119.78 o 
  -4  10   3      413.70      453.40     42.06 o 
  -3  10   3      472.23      491.25     45.26 o 
  -2  10   3      374.50      352.03     33.69 o 
  -1  10   3      445.68      540.70     51.65 o 
   0  10   3      176.98      148.58     64.30 o 
   1  10   3       61.39      180.41     71.54 o 
   2  10   3       24.67       60.50     50.81 o 
   3  10   3       10.38      104.13     58.47 o 
  -9  11   3      181.58      165.53     61.50 o 
  -8  11   3      114.08      182.54     48.35 o 
  -7  11   3      234.68      203.77     42.19 o 
  -6  11   3      274.65      269.00     49.03 o 
  -5  11   3      178.37      250.27     61.31 o 
  -4  11   3       83.78      108.13     42.21 o 
  -3  11   3       33.72       63.04     40.53 o 
  -2  11   3        0.96        1.17     24.94 o 
  -1  11   3       20.85      -35.23     63.80 o 
   0  11   3       68.70      100.63     62.43 o 
   1  11   3      119.56      221.86     78.91 o 
  -7  12   3        2.31       13.36     37.10 o 
  -6  12   3        6.05      -13.66     39.67 o 
  -5  12   3       31.87       46.26     41.63 o 
  -4  12   3       70.30       69.04     42.61 o 
  -3  12   3      183.34      115.55     43.47 o 
  -2  12   3      197.15      191.69     58.06 o 
  -1  12   3      135.97      159.94     63.43 o 
   3 -13   4       94.25      171.58     68.99 o 
   4 -13   4       20.49       48.08     51.73 o 
  -1 -12   4       24.62       -4.74     73.04 o 
   0 -12   4       16.85       17.48     68.42 o 
   1 -12   4       12.68      -31.59     49.94 o 
   2 -12   4        0.79       -2.92     35.77 o 
   3 -12   4       60.34       73.69     34.64 o 
   4 -12   4       28.29       -2.68     40.92 o 
   5 -12   4       86.05       78.25     47.07 o 
   6 -12   4      120.78       68.00     43.79 o 
   7 -12   4      174.54      159.71     51.13 o 
  -3 -11   4       49.79      125.18     61.68 o 
  -2 -11   4      130.44      115.77     58.26 o 
  -1 -11   4      239.22      194.27     54.87 o 
   0 -11   4      308.56      468.20     89.27 o 
   1 -11   4      315.48      249.28     44.76 o 
   2 -11   4      461.04      542.55     50.91 o 
   3 -11   4      306.56      336.58     37.01 o 
   4 -11   4      247.86      326.77     44.31 o 
   5 -11   4       15.30       12.34     30.20 o 
   6 -11   4       61.85       54.39     38.80 o 
   7 -11   4       96.10       95.74     41.67 o 
   8 -11   4       15.72       56.96     37.73 o 
   9 -11   4        1.84       12.53     37.51 o 
  -4 -10   4      284.95      221.24     64.30 o 
  -3 -10   4      392.72      347.72     64.57 o 
  -2 -10   4      417.52      416.84     65.41 o 
  -1 -10   4      773.53      767.99     61.47 o 
   0 -10   4      448.46      443.25     58.51 o 
   1 -10   4      382.51      406.47     40.88 o 
   2 -10   4      249.90      201.20     29.67 o 
   3 -10   4       23.29       33.47     23.04 o 
   4 -10   4       16.32       25.58     28.69 o 
   5 -10   4       38.74       37.49     28.08 o 
   6 -10   4       72.82      105.76     37.75 o 
   7 -10   4      106.11       92.28     35.14 o 
   8 -10   4       88.50      118.70     37.53 o 
   9 -10   4      144.32      185.14     63.33 o 
  10 -10   4      136.29      116.75     37.90 o 
  -6  -9   4      404.44      596.30     97.64 o 
  -5  -9   4      446.41      590.18     99.51 o 
  -4  -9   4      147.15      141.58     76.04 o 
  -3  -9   4       39.12       72.20     43.64 o 
  -2  -9   4       19.62       17.53     29.93 o 
  -1  -9   4      137.13       91.60     32.35 o 
   0  -9   4      320.95      351.05     35.36 o 
   1  -9   4      257.28      233.18     29.43 o 
   2  -9   4      654.06      700.72     55.31 o 
   3  -9   4      354.07      303.61     27.93 o 
   4  -9   4     1037.03      967.32     52.34 o 
   5  -9   4      680.39      649.68     56.06 o 
   6  -9   4      789.83      754.56     60.64 o 
   7  -9   4      567.10      589.28     58.59 o 
   8  -9   4      262.35      252.87     41.65 o 
   9  -9   4      206.31      182.73     37.59 o 
  10  -9   4       47.62       53.76     36.42 o 
  -7  -8   4        8.13       12.82     43.04 o 
  -6  -8   4        0.90       20.39     41.02 o 
  -5  -8   4      129.82      197.64     69.67 o 
  -4  -8   4      339.48      475.69     88.15 o 
  -3  -8   4      528.41      586.52     64.84 o 
  -2  -8   4       75.03      103.92     30.63 o 
  -1  -8   4     2279.05     2412.03     70.18 o 
   0  -8   4     1128.54     1191.30     43.86 o 
   1  -8   4     1315.32     1369.78     45.94 o 
   2  -8   4      368.12      372.17     55.96 o 
   3  -8   4     1373.65     1317.93     44.25 o 
   4  -8   4      169.62      194.81     27.16 o 
   5  -8   4       23.19       49.24     26.30 o 
   6  -8   4       43.81       52.40     26.78 o 
   7  -8   4        2.28       19.06     24.37 o 
   8  -8   4       22.77       16.94     28.83 o 
   9  -8   4       10.34       14.27     28.16 o 
  10  -8   4      246.46      287.24     83.09 o 
  11  -8   4       36.34       75.54     77.41 o 
  -8  -7   4      339.36      274.16     76.95 o 
  -7  -7   4      641.48      656.14     74.60 o 
  -6  -7   4      822.53      924.30     89.89 o 
  -5  -7   4     1043.60     1212.70     80.61 o 
  -4  -7   4     3320.34     3456.04    129.86 o 
  -3  -7   4     2574.93     2661.13    132.87 o 
  -2  -7   4     1454.42     1426.86     61.59 o 
  -1  -7   4     2085.85     2178.05     53.94 o 
   0  -7   4      938.70     1003.37     35.43 o 
   1  -7   4      533.38      573.85     28.16 o 
   2  -7   4      246.39      244.69     21.91 o 
   3  -7   4        0.72        5.78     12.95 o 
   4  -7   4      297.80      289.88     27.63 o 
   5  -7   4      809.17     1029.47     57.94 o 
   6  -7   4     2001.32     1991.70     77.37 o 
   7  -7   4     1101.74     1206.96     63.98 o 
   8  -7   4      938.75      937.56     57.53 o 
   9  -7   4      398.71      431.11     72.24 o 
  10  -7   4      335.07      367.95    107.87 o 
  11  -7   4      166.02       50.94     81.15 o 
  -9  -6   4      431.80      522.10     89.75 o 
  -8  -6   4      297.80      334.02     72.90 o 
  -7  -6   4      416.86      433.28     66.52 o 
  -6  -6   4      501.39      540.74     45.00 o 
  -5  -6   4      969.49      935.05     52.99 o 
  -4  -6   4       38.97       30.00     23.91 o 
  -3  -6   4       62.23       39.97     21.02 o 
  -2  -6   4      138.86      109.59     16.56 o 
  -1  -6   4      286.61      283.31     18.92 o 
   0  -6   4     3935.41     4095.03     62.92 o 
   1  -6   4     1744.18     1533.46     35.83 o 
   2  -6   4      552.08      526.96     25.53 o 
   3  -6   4      993.81      952.96     29.89 o 
   4  -6   4     2239.43     2069.09     59.32 o 
   5  -6   4     2275.77     2423.45    102.13 o 
   6  -6   4     1973.30     1857.15     84.80 o 
   7  -6   4     1001.72     1193.57     60.50 o 
   8  -6   4      312.61      332.59     40.05 o 
   9  -6   4      118.14      160.28     70.08 o 
  10  -6   4        8.51       -8.60     66.11 o 
  11  -6   4        0.23      -57.68     57.68 o 
  -9  -5   4        5.12      -35.55     43.51 o 
  -8  -5   4       34.66       36.88     45.11 o 
  -7  -5   4       68.68       50.07     35.10 o 
  -6  -5   4      255.03      256.07     31.06 o 
  -5  -5   4      100.62       80.34     24.51 o 
  -4  -5   4     1054.08     1080.08     87.65 o 
  -3  -5   4     2086.92     1999.47     49.23 o 
  -2  -5   4     4219.71     4269.93     62.95 o 
  -1  -5   4     5049.15     4929.81     72.39 o 
   0  -5   4     5338.12     5160.00     69.20 o 
   1  -5   4     4018.34     3712.38     58.90 o 
   2  -5   4     2227.92     2008.22     37.52 o 
   3  -5   4     1002.50      960.04     24.34 o 
   4  -5   4      893.05      876.50     52.67 o 
   5  -5   4     1605.87     1573.13     78.16 o 
   6  -5   4       67.19       86.64     26.58 o 
   7  -5   4       58.04       34.02     25.91 o 
   8  -5   4      395.87      353.83     39.94 o 
   9  -5   4      291.22      345.13     70.11 o 
  10  -5   4      368.57      373.22     49.46 o 
  11  -5   4      159.93      206.82     96.95 o 
 -10  -4   4      450.30      481.25     76.53 o 
  -9  -4   4      592.17      613.41     76.88 o 
  -8  -4   4     1392.14     1447.35     81.15 o 
  -7  -4   4      917.44      838.01     70.68 o 
  -6  -4   4     3549.58     3667.29     81.81 o 
  -5  -4   4     1829.24     1806.30     56.07 o 
  -4  -4   4     1799.21     1725.56     64.30 o 
  -3  -4   4     2474.71     2564.63     46.48 o 
  -2  -4   4     1010.93      990.14     30.98 o 
  -1  -4   4      111.47      135.73     18.80 o 
   0  -4   4      564.48      642.13     24.19 o 
   1  -4   4       57.88       88.49     11.55 o 
   2  -4   4     4207.55     4182.25     55.99 o 
   3  -4   4     1139.14     1131.89     27.59 o 
   4  -4   4      480.61      474.94     28.88 o 
   5  -4   4     2686.81     2825.30     66.49 o 
   6  -4   4     1503.93     1568.75     49.65 o 
   7  -4   4     1447.14     1490.97     62.10 o 
   8  -4   4      959.73     1036.44     72.79 o 
   9  -4   4     1160.47      975.95     66.97 o 
  10  -4   4      495.38      499.04     83.40 o 
  11  -4   4      254.45      211.30     61.43 o 
 -10  -3   4      679.48      774.24     80.78 o 
  -9  -3   4      479.13      399.08     63.36 o 
  -8  -3   4      573.08      575.93     53.05 o 
  -7  -3   4      196.27      182.53     37.85 o 
  -6  -3   4      140.80       74.17     30.13 o 
  -5  -3   4       62.12       85.85     17.96 o 
  -4  -3   4      330.90      390.15     22.20 o 
  -3  -3   4      302.72      292.50     20.99 o 
  -2  -3   4     7459.09     7528.49    107.73 o 
  -1  -3   4     4403.70     4217.97     80.17 o 
   0  -3   4     6088.44     5492.55     85.91 o 
   1  -3   4     3054.03     2781.57     48.35 o 
   2  -3   4     7475.10     7394.52     94.56 o 
   3  -3   4     4951.23     4940.17     65.84 o 
   4  -3   4     3804.73     4160.82     81.02 o 
   5  -3   4     3128.42     3649.38     94.62 o 
   6  -3   4      537.97      626.52     33.73 o 
   7  -3   4       10.71        6.74     21.57 o 
   8  -3   4       65.70      117.51     33.68 o 
   9  -3   4       55.11      106.86     38.07 o 
  10  -3   4        0.34        5.67     32.80 o 
  11  -3   4       40.01       56.96     39.93 o 
 -11  -2   4       21.36       49.71     43.26 o 
 -10  -2   4        4.73      -10.06     32.71 o 
  -9  -2   4       34.28        9.02     31.01 o 
  -8  -2   4      539.79      451.02     43.40 o 
  -7  -2   4      711.25      743.72     47.79 o 
  -6  -2   4     1536.68     1592.86     59.31 o 
  -5  -2   4     4739.03     4755.99    101.21 o 
  -4  -2   4     2868.36     2537.65     44.08 o 
  -3  -2   4    26961.41    28063.23    334.17 o 
  -2  -2   4      767.01      637.10     51.86 o 
  -1  -2   4     4082.14     4133.64     88.88 o 
   0  -2   4     5443.27     5285.64     92.56 o 
   1  -2   4   120761.84   122245.73   1582.60 o 
   2  -2   4      243.14      282.97     18.56 o 
   3  -2   4      570.44      533.94     18.12 o 
   4  -2   4      526.79      563.16     25.65 o 
   5  -2   4      137.32      174.18     43.45 o 
   6  -2   4      597.20      561.51     32.70 o 
   7  -2   4      456.57      435.32     47.88 o 
   8  -2   4      777.02      699.29     95.95 o 
   9  -2   4      850.79     1010.78     73.17 o 
  10  -2   4      627.44      568.33     72.29 o 
  11  -2   4      425.16      434.57     65.05 o 
 -11  -1   4      461.71      525.93     60.13 o 
 -10  -1   4      864.23      892.45     66.19 o 
  -9  -1   4     1713.29     1790.39     70.91 o 
  -8  -1   4     3191.87     3261.78     91.44 o 
  -7  -1   4     3125.77     3023.08     82.05 o 
  -6  -1   4     2178.99     2090.24     53.53 o 
  -5  -1   4      871.12      801.70     29.60 o 
  -4  -1   4      267.51      217.69     17.79 o 
  -3  -1   4     4017.63     4356.38     76.10 o 
  -2  -1   4        7.10        4.73      9.58 o 
  -1  -1   4      498.05      515.62     37.06 o 
   0  -1   4     6290.69     6452.61    138.32 o 
   1  -1   4     1910.73     2058.32     50.45 o 
   2  -1   4     2723.73     2806.39     63.62 o 
   3  -1   4     5086.49     4920.87     67.45 o 
   4  -1   4     5380.16     5144.26     62.49 o 
   5  -1   4     6112.91     5682.86     83.16 o 
   6  -1   4     2203.77     2149.52     69.26 o 
   7  -1   4      722.76      743.52     82.78 o 
   8  -1   4      754.14      816.09     65.91 o 
   9  -1   4      540.02      555.40     64.00 o 
  10  -1   4      214.90      123.24     47.22 o 
  11  -1   4       45.03       87.72     49.30 o 
 -12   0   4      309.84      319.62     87.02 o 
 -11   0   4      329.62      410.28     47.43 o 
 -10   0   4      307.05      331.64     42.50 o 
  -9   0   4      776.42      754.56     44.75 o 
  -8   0   4      833.86      864.78     42.99 o 
  -7   0   4      172.18      159.83     22.07 o 
  -6   0   4      313.07      320.63     25.03 o 
  -5   0   4     2897.08     2855.20     48.25 o 
  -4   0   4     6314.99     6847.95    102.63 o 
  -3   0   4     9770.08    10224.80    206.08 o 
  -2   0   4     4166.91     4481.12    124.23 o 
  -1   0   4     6028.99     6510.18    141.16 o 
   0   0   4     1611.27     1627.21     40.36 o 
   1   0   4    13900.07    13967.82    229.02 o 
   2   0   4     7215.40     6855.54     96.93 o 
   3   0   4     2097.11     2152.94     41.08 o 
   4   0   4     2332.47     2337.03     41.80 o 
   5   0   4     1049.20     1042.01     31.88 o 
   6   0   4       91.27       76.42     23.40 o 
   7   0   4       43.58       16.60     28.75 o 
   8   0   4       60.99       68.45     37.43 o 
   9   0   4      125.76      119.72     43.49 o 
  10   0   4       69.86       82.75     48.62 o 
  11   0   4      120.81       71.82     49.24 o 
 -12   1   4        4.79       65.80     63.92 o 
 -11   1   4        0.88      -10.99     48.44 o 
 -10   1   4      113.65      111.63     44.88 o 
  -9   1   4      775.08      740.57    143.39 o 
  -8   1   4      937.93      967.61     50.98 o 
  -7   1   4     2404.20     2509.88    100.69 o 
  -6   1   4     2587.63     2605.23     62.11 o 
  -5   1   4     7817.93     8285.11    148.08 o 
  -4   1   4    10806.74    11929.06    198.44 o 
  -3   1   4    21260.74    21979.71    587.69 o 
  -2   1   4    11151.53    10591.59    171.86 o 
  -1   1   4    11124.12    10444.70    178.53 o 
   0   1   4     5281.20     5323.70     90.44 o 
   1   1   4     1159.71     1152.33     35.58 o 
   2   1   4        3.40       -1.71      6.65 o 
   3   1   4      338.77      322.48     14.18 o 
   4   1   4      292.33      279.14     21.28 o 
   5   1   4     1018.98      934.35     32.28 o 
   6   1   4     1291.84     1261.19     44.77 o 
   7   1   4     3055.39     2964.65     83.08 o 
   8   1   4     1633.68     1633.26     90.15 o 
   9   1   4      999.86      951.25    102.19 o 
  10   1   4      426.02      340.00     68.83 o 
 -12   2   4      300.72      259.20     73.29 o 
 -11   2   4      509.66      401.03     69.92 o 
 -10   2   4      929.81      983.13     77.16 o 
  -9   2   4      924.17      942.48    119.42 o 
  -8   2   4     1502.76     1548.01     53.66 o 
  -7   2   4     2545.38     2449.30     66.21 o 
  -6   2   4      451.87      401.90     41.52 o 
  -5   2   4       17.45       94.29     24.36 o 
  -4   2   4       90.43       59.90     24.85 o 
  -3   2   4      179.85      200.17     14.72 o 
  -2   2   4       55.55       51.59     10.44 o 
  -1   2   4      264.11      249.81     14.16 o 
   0   2   4     5321.38     5513.50     88.00 o 
   1   2   4     5792.66     5616.31    103.91 o 
   2   2   4      580.83      474.54     29.21 o 
   3   2   4     9412.04     9847.71    113.70 o 
   4   2   4     2647.74     2484.09     63.05 o 
   5   2   4     2224.95     2120.92     55.08 o 
   6   2   4      109.07       56.29     24.36 o 
   7   2   4     1786.83     1833.81     70.98 o 
   8   2   4      354.69      302.94     49.92 o 
   9   2   4       93.50      142.50     52.38 o 
  10   2   4        1.51      -13.94     50.89 o 
 -12   3   4      163.48      274.18     64.67 o 
 -11   3   4      244.89      236.47     59.93 o 
 -10   3   4       35.52       44.71     26.68 o 
  -9   3   4       49.05       26.22     30.34 o 
  -8   3   4      102.43      131.79     35.67 o 
  -7   3   4       64.45       84.48     37.46 o 
  -6   3   4      405.67      392.29     64.42 o 
  -5   3   4     4480.25     4387.73    181.91 o 
  -4   3   4     2154.76     1916.39     47.19 o 
  -3   3   4     5533.31     5207.49     64.75 o 
  -2   3   4     6417.74     6237.34     73.18 o 
  -1   3   4     5821.31     5855.38     84.17 o 
   0   3   4     7643.12     7624.92     94.85 o 
   1   3   4     4529.06     4309.63     52.87 o 
   2   3   4     3288.24     3202.85     46.21 o 
   3   3   4     1857.02     1671.46     36.80 o 
   4   3   4      520.72      504.22     39.93 o 
   5   3   4      105.10        2.32     21.34 o 
   6   3   4      180.25      207.58     31.58 o 
   7   3   4      122.21       92.84     27.96 o 
   8   3   4      212.45      255.94     61.68 o 
   9   3   4      201.98      127.95     69.79 o 
 -12   4   4       11.99       -5.62     49.32 o 
 -11   4   4      207.92      192.27     51.94 o 
  -8   4   4      563.22      664.60     92.52 o 
  -7   4   4     1163.75     1385.75    115.24 o 
  -6   4   4     4125.67     4022.90    188.15 o 
  -5   4   4      353.93      327.03     27.28 o 
  -4   4   4     2621.92     2646.22     47.68 o 
  -3   4   4      851.36      806.58     20.93 o 
  -2   4   4      545.05      496.00     16.10 o 
  -1   4   4     1778.17     1933.70     34.25 o 
   0   4   4     1009.56     1129.01     30.67 o 
   1   4   4     1385.19     1518.43     40.81 o 
   2   4   4      875.70      898.90     25.74 o 
   3   4   4      401.92      393.45     27.71 o 
   4   4   4     2286.55     2231.14     70.39 o 
   5   4   4     1516.60     1503.84     74.19 o 
   6   4   4      629.84      679.74     48.83 o 
   7   4   4      814.57      725.17     80.54 o 
   8   4   4      626.09      578.83     86.29 o 
   9   4   4      266.09      217.28     68.74 o 
  -9   5   4     1287.07     1167.13    126.85 o 
  -8   5   4      707.95      549.61     94.14 o 
  -7   5   4      173.30      175.54     60.68 o 
  -6   5   4        0.95      -12.57     14.95 o 
  -5   5   4       17.58       11.71     10.83 o 
  -4   5   4      153.50      183.72     14.95 o 
  -3   5   4       72.96       74.06     13.16 o 
  -2   5   4     1498.71     1419.17     39.79 o 
  -1   5   4     3502.46     3315.06     52.86 o 
   0   5   4     2975.84     2993.13     43.67 o 
   1   5   4     2429.77     2328.21     43.00 o 
   2   5   4     2207.97     2313.85     63.19 o 
   3   5   4     1963.30     2019.92     57.10 o 
   4   5   4     1805.76     1867.77     74.64 o 
   5   5   4      571.68      494.85    126.60 o 
   6   5   4      393.62      387.84     80.97 o 
   7   5   4      152.78       80.58     42.31 o 
   8   5   4       82.67       32.34     76.54 o 
 -10   6   4       53.51       -3.12     56.18 o 
  -9   6   4      252.36      280.17     85.65 o 
  -8   6   4      576.13      506.88     45.78 o 
  -7   6   4     1489.58     1385.46     68.57 o 
  -6   6   4     1984.77     1953.45     76.10 o 
  -5   6   4     1505.67     1591.56     38.93 o 
  -4   6   4      905.08      981.72     39.79 o 
  -3   6   4     1872.11     1699.16     53.67 o 
  -2   6   4     2040.44     1899.69     47.34 o 
  -1   6   4     1846.69     1762.85     45.26 o 
   0   6   4     1058.16     1069.12     32.74 o 
   1   6   4      420.54      409.71     34.67 o 
   2   6   4      131.28      139.55     28.77 o 
   3   6   4       21.70        2.45     24.27 o 
   4   6   4       85.01      141.06     49.25 o 
   5   6   4       98.21      102.01     53.31 o 
   6   6   4      172.73      157.48     48.59 o 
   7   6   4      278.94      306.73     63.11 o 
 -10   7   4      272.31      358.66     69.17 o 
  -9   7   4      785.30      724.85     60.55 o 
  -8   7   4     1285.77     1234.49     75.61 o 
  -7   7   4     1091.12     1363.14     78.63 o 
  -6   7   4     1054.90     1139.88     87.76 o 
  -5   7   4     1243.29     1331.39     57.82 o 
  -4   7   4      231.93      242.34     40.93 o 
  -3   7   4       21.04        5.47     20.58 o 
  -2   7   4       37.05        7.20     16.81 o 
  -1   7   4       11.36       12.51     15.35 o 
   0   7   4      109.64       99.20     18.31 o 
   1   7   4      115.82      122.44     24.43 o 
   2   7   4      967.63      963.05     55.80 o 
   3   7   4      459.38      499.25    109.50 o 
   4   7   4      684.79      730.44     87.96 o 
   5   7   4      585.32      821.29    105.75 o 
   6   7   4      269.67      194.65     69.29 o 
 -11   8   4      110.34       12.80     43.01 o 
 -10   8   4      143.32      141.21     45.78 o 
  -9   8   4      343.34      369.44     57.01 o 
  -8   8   4       25.88       16.28     85.96 o 
  -7   8   4       19.18       23.99     21.31 o 
  -6   8   4        9.52       24.78     23.78 o 
  -5   8   4       12.94       19.56     23.40 o 
  -4   8   4     1365.10     1426.30     69.33 o 
  -3   8   4      769.85      830.29     56.92 o 
  -2   8   4     2576.42     2692.27     64.01 o 
  -1   8   4     1217.77     1286.24     45.82 o 
   0   8   4     2327.36     2514.37     73.38 o 
   1   8   4      442.67      480.43     46.27 o 
   2   8   4      756.55      687.10     59.38 o 
   3   8   4      365.46      341.42     59.51 o 
   4   8   4      168.77      173.40     53.88 o 
   5   8   4      141.21      279.67     80.66 o 
 -11   9   4       11.76        4.56     92.39 o 
 -10   9   4       42.25       57.75     45.27 o 
  -9   9   4      165.49      195.58     51.95 o 
  -8   9   4       98.49      107.29     48.86 o 
  -7   9   4      325.41      371.33     39.91 o 
  -6   9   4      204.61      243.62     37.15 o 
  -5   9   4     1607.13     1755.76     80.78 o 
  -4   9   4      488.09      495.33    146.62 o 
  -3   9   4      212.20      212.46     36.13 o 
  -2   9   4      238.44      253.96     26.09 o 
  -1   9   4      575.03      573.22     46.11 o 
   0   9   4      119.98      189.96     36.99 o 
   1   9   4       33.65       -6.74     36.90 o 
   2   9   4        8.82       30.00     38.35 o 
   3   9   4       23.88       52.53     51.25 o 
   4   9   4       14.75        2.47     51.83 o 
 -10  10   4      101.41      190.89     57.02 o 
  -9  10   4      281.88      400.44    112.87 o 
  -8  10   4      268.47      279.59     38.10 o 
  -7  10   4       65.67       52.37     28.90 o 
  -6  10   4      189.25      186.62     37.22 o 
  -5  10   4      308.43      288.77     47.41 o 
  -4  10   4       45.81       42.85     27.62 o 
  -3  10   4       55.30       80.83     31.50 o 
  -2  10   4       86.13       98.48     24.32 o 
  -1  10   4      130.85       75.98     39.95 o 
   0  10   4      288.60      305.39     71.92 o 
   1  10   4      224.08      101.51     61.43 o 
   2  10   4      214.00      294.85     64.46 o 
   3  10   4      285.22      368.18     75.64 o 
  -9  11   4        0.11       -8.94     49.11 o 
  -8  11   4       21.75       57.60     34.90 o 
  -7  11   4        7.04      -26.72     31.59 o 
  -6  11   4       48.84       13.16     35.41 o 
  -5  11   4       92.21      117.89     43.01 o 
  -4  11   4      199.86      111.00     41.86 o 
  -3  11   4      252.97      220.20     41.87 o 
  -2  11   4      296.20      300.69     37.15 o 
  -1  11   4      267.52      244.28     53.47 o 
   0  11   4      136.81      107.00     62.93 o 
   1  11   4       72.60       51.07     70.17 o 
  -7  12   4      115.24       69.93     41.60 o 
  -6  12   4      119.45      132.39     47.67 o 
  -5  12   4      100.06       27.93     36.68 o 
  -4  12   4       60.27      115.28     41.15 o 
  -3  12   4       56.16       74.93     42.65 o 
  -2  12   4       48.75      144.83     89.89 o 
   3 -13   5       59.36       92.40     62.50 o 
   4 -13   5      102.27       46.51     49.60 o 
  -1 -12   5      242.76      300.60     69.40 o 
   0 -12   5      239.07      372.81     91.39 o 
   1 -12   5      242.83      235.22     74.91 o 
   2 -12   5      240.92      201.40     46.23 o 
   3 -12   5      119.22      131.98     60.42 o 
   4 -12   5      155.52      161.43     63.09 o 
   5 -12   5        2.28        6.09     43.01 o 
   6 -12   5        0.46       -2.31     42.13 o 
   7 -12   5        7.61       56.70     47.87 o 
  -3 -11   5      272.82      305.55     72.43 o 
  -2 -11   5      226.87      230.21     76.85 o 
  -1 -11   5      160.76      217.60     57.38 o 
   0 -11   5      256.87      219.49     75.54 o 
   1 -11   5       46.25       21.10     39.32 o 
   2 -11   5        0.12      -23.96     29.50 o 
   3 -11   5       12.03       26.41     26.62 o 
   4 -11   5       17.76       32.86     36.87 o 
   5 -11   5       59.30       57.93     34.66 o 
   6 -11   5      132.23       94.40     41.64 o 
   7 -11   5      130.56      129.70     44.13 o 
   8 -11   5      136.27      111.20     43.51 o 
   9 -11   5       82.29       68.72     41.22 o 
  -5 -10   5       59.47      -29.96     72.17 o 
  -4 -10   5       50.13       66.37     58.02 o 
  -3 -10   5        0.13        4.87     48.06 o 
  -2 -10   5        0.52      -36.62     43.33 o 
  -1 -10   5      211.71      128.05     48.17 o 
   0 -10   5      201.48      214.55     62.43 o 
   1 -10   5      733.25      717.07     49.88 o 
   2 -10   5      899.03      964.86     75.20 o 
   3 -10   5      964.42      989.16     46.63 o 
   4 -10   5      672.85      714.37     52.19 o 
   5 -10   5      668.07      670.66     50.34 o 
   6 -10   5      613.51      670.54    119.08 o 
   7 -10   5      311.23      339.89     50.87 o 
   8 -10   5       84.39       88.30     37.98 o 
   9 -10   5       40.23        6.91     35.02 o 
  -6  -9   5      206.57      247.71     73.54 o 
  -5  -9   5       56.37       73.04     67.55 o 
  -4  -9   5      229.00      215.37     76.41 o 
  -3  -9   5      512.56      530.11     67.52 o 
  -2  -9   5      646.30      737.75     55.63 o 
  -1  -9   5      237.96      255.77     39.91 o 
   0  -9   5     1037.59     1088.43     49.07 o 
   1  -9   5     1117.71     1110.54     49.67 o 
   2  -9   5      599.11      622.64     38.45 o 
   3  -9   5      329.50      349.87     30.05 o 
   4  -9   5      150.43      117.65     28.34 o 
   5  -9   5       66.51       56.79     31.16 o 
   6  -9   5        5.73       24.36     29.42 o 
   7  -9   5       32.51       51.90     31.71 o 
   8  -9   5       18.14       -9.95     29.85 o 
   9  -9   5      126.46      147.20     54.56 o 
  10  -9   5      220.27      251.49     75.23 o 
  -7  -8   5      585.93      589.66     64.45 o 
  -6  -8   5      607.49      638.30    162.06 o 
  -5  -8   5      704.83      606.04     87.90 o 
  -4  -8   5      769.15      854.25    101.01 o 
  -3  -8   5      410.81      490.96     62.24 o 
  -2  -8   5      343.75      307.85     38.98 o 
  -1  -8   5       78.51       87.24     25.52 o 
   0  -8   5        2.06       -0.34     16.58 o 
   1  -8   5      102.03       86.15     20.35 o 
   2  -8   5       14.25        7.02     22.88 o 
   3  -8   5      235.05      273.69     26.18 o 
   4  -8   5      570.96      639.77     42.24 o 
   5  -8   5      675.66      642.86     41.70 o 
   6  -8   5     1793.80     1833.20     79.25 o 
   7  -8   5      369.32      354.29     58.78 o 
   8  -8   5      445.04      408.32     62.52 o 
   9  -8   5      150.90      170.62     66.20 o 
  10  -8   5      263.97      304.26     45.39 o 
  11  -8   5       52.71       64.92     81.53 o 
  -8  -7   5      274.82      235.49     71.30 o 
  -7  -7   5      149.20      149.97     38.37 o 
  -6  -7   5      148.92       96.88     35.41 o 
  -5  -7   5        3.42      -11.16     28.56 o 
  -4  -7   5       10.55      -11.56     31.89 o 
  -3  -7   5      585.99      553.35     83.43 o 
  -2  -7   5     1234.32     1243.71     57.04 o 
  -1  -7   5     2009.00     2011.40     59.74 o 
   0  -7   5     2503.10     2456.77     52.63 o 
   1  -7   5     3140.84     3167.03     66.73 o 
   2  -7   5     1237.23     1183.55     42.58 o 
   3  -7   5     1892.87     1978.99     72.41 o 
   4  -7   5     2200.41     2210.54     64.63 o 
   5  -7   5     1192.27     1137.92     62.05 o 
   6  -7   5      768.49      774.37     55.51 o 
   7  -7   5      261.91      297.02     49.17 o 
   8  -7   5       44.89       71.55     45.23 o 
   9  -7   5        2.10      -17.99     32.85 o 
  10  -7   5       71.30       96.78     39.01 o 
  11  -7   5       41.36       88.02     75.41 o 
  -9  -6   5        5.98        0.62     53.60 o 
  -8  -6   5      429.85      311.37     68.32 o 
  -7  -6   5      291.72      270.93     33.11 o 
  -6  -6   5      772.37      832.51     74.25 o 
  -5  -6   5      245.05      215.71     33.50 o 
  -4  -6   5     2939.82     2993.66     84.42 o 
  -3  -6   5     3724.33     3894.39     83.59 o 
  -2  -6   5     3308.30     3336.13     58.09 o 
  -1  -6   5     3092.24     2949.41     50.32 o 
   0  -6   5     1124.93     1110.58     32.52 o 
   1  -6   5      680.14      730.21     25.36 o 
   2  -6   5      776.02      817.90     52.69 o 
   3  -6   5      657.84      690.94     27.67 o 
   4  -6   5       89.51      106.10     18.25 o 
   5  -6   5       10.45        2.77     21.04 o 
   6  -6   5      262.07      244.16     35.56 o 
   7  -6   5      390.48      438.35     44.04 o 
   8  -6   5      335.94      335.15     43.16 o 
   9  -6   5      338.30      319.24     43.40 o 
  10  -6   5      374.99      377.32     52.77 o 
  11  -6   5      192.29      161.85     48.32 o 
  -9  -5   5      416.52      361.20     69.63 o 
  -8  -5   5      769.74      683.99    105.63 o 
  -7  -5   5     1519.69     1367.21    105.90 o 
  -6  -5   5     1941.82     1895.53     90.07 o 
  -5  -5   5     1710.39     1825.12     62.63 o 
  -4  -5   5      504.44      495.47     45.34 o 
  -3  -5   5      486.71      470.03     48.93 o 
  -2  -5   5      252.73      271.16     18.23 o 
  -1  -5   5       16.88       25.02     11.70 o 
   0  -5   5     1023.17      976.44     28.11 o 
   1  -5   5     1191.28     1063.63     46.88 o 
   2  -5   5     1839.79     1741.68     33.97 o 
   3  -5   5     2042.70     2106.32     40.52 o 
   4  -5   5     4140.44     4104.59     75.16 o 
   5  -5   5     1071.63      993.38     77.74 o 
   6  -5   5     1656.09     1757.96     69.74 o 
   7  -5   5     1433.06     1215.34     81.55 o 
   8  -5   5     1110.37     1133.10     61.78 o 
   9  -5   5      274.55      283.00     45.43 o 
  10  -5   5      176.09       73.16     38.66 o 
  11  -5   5       78.85      104.95     44.00 o 
 -10  -4   5      321.02      307.38     64.69 o 
  -9  -4   5      133.39       93.62     43.21 o 
  -8  -4   5      162.35      128.11     37.73 o 
  -7  -4   5       25.50       25.67     28.16 o 
  -6  -4   5       19.24      -20.23     20.23 o 
  -5  -4   5      447.69      454.51     32.38 o 
  -4  -4   5     1248.11     1317.01     47.84 o 
  -3  -4   5     2737.55     2659.90     69.67 o 
  -2  -4   5     5353.05     4958.15     70.82 o 
  -1  -4   5     7408.86     7272.40    101.00 o 
   0  -4   5    10066.68    10024.81    133.60 o 
   1  -4   5     9369.20     9049.14    118.20 o 
   2  -4   5     6458.17     6312.70     82.07 o 
   3  -4   5      929.40      831.44     23.45 o 
   4  -4   5     4379.05     4245.48     74.19 o 
   5  -4   5      274.90      219.81     25.75 o 
   6  -4   5      199.80      199.85     46.02 o 
   7  -4   5      297.66      293.49     36.33 o 
   8  -4   5       10.57       12.35     29.99 o 
   9  -4   5      112.77      139.03     53.75 o 
  10  -4   5      117.14      154.90     49.01 o 
  11  -4   5      102.69       95.07     44.62 o 
 -11  -3   5       98.40      133.84     60.05 o 
 -10  -3   5       95.42       88.60     44.57 o 
  -9  -3   5      324.92      248.09     49.46 o 
  -8  -3   5      243.92      238.79     38.95 o 
  -7  -3   5     2749.99     2310.59     95.16 o 
  -6  -3   5     3183.39     3155.82    117.88 o 
  -5  -3   5     4588.36     4414.41     83.17 o 
  -4  -3   5     6114.50     6058.74     89.30 o 
  -3  -3   5     3928.70     3828.45     69.74 o 
  -2  -3   5     5198.54     5144.05     74.17 o 
  -1  -3   5     6908.22     6575.63     88.97 o 
   0  -3   5     4175.15     3947.38     69.22 o 
   1  -3   5     5458.37     5039.76     72.94 o 
   2  -3   5       23.01       10.43      9.09 o 
   3  -3   5      144.41      132.18     12.22 o 
   4  -3   5     2087.36     1950.60     40.92 o 
   5  -3   5     1269.75     1292.74     37.34 o 
   6  -3   5     1037.94     1172.32     55.62 o 
   7  -3   5      751.97      847.34     61.74 o 
   8  -3   5     1690.46     1669.33     96.70 o 
   9  -3   5      919.77      867.99     71.03 o 
  10  -3   5      499.15      413.86     60.10 o 
  11  -3   5      463.50      444.33     64.48 o 
 -11  -2   5      430.04      426.21     59.98 o 
 -10  -2   5      771.13      719.06     67.17 o 
  -9  -2   5      949.74      999.74    183.41 o 
  -8  -2   5     1979.58     1804.73     71.75 o 
  -7  -2   5     1810.54     1748.03     65.62 o 
  -6  -2   5     1376.94     1320.27     54.76 o 
  -5  -2   5     1012.56      979.82     71.96 o 
  -4  -2   5      217.60      167.88     17.38 o 
  -3  -2   5     3010.64     3172.85     63.84 o 
  -2  -2   5      104.15      117.70     14.10 o 
  -1  -2   5       41.53       16.44     11.37 o 
   0  -2   5      314.18      320.08     23.59 o 
   1  -2   5     5654.30     5132.10     89.73 o 
   2  -2   5     9127.03     8581.63    123.91 o 
   3  -2   5    11777.79    11656.44    138.89 o 
   4  -2   5     7194.42     7035.91    125.45 o 
   5  -2   5     7494.02     7603.17    113.82 o 
   6  -2   5     1879.79     1957.66     68.12 o 
   7  -2   5      545.52      518.96     54.05 o 
   8  -2   5      589.48      685.15    169.61 o 
   9  -2   5      304.32      307.85     53.16 o 
  10  -2   5       70.80       52.27     41.10 o 
  11  -2   5        1.00      -15.67     44.52 o 
 -11  -1   5      193.63      149.46     89.33 o 
 -10  -1   5       63.98       69.62     31.24 o 
  -9  -1   5       86.67       28.58     24.96 o 
  -8  -1   5       35.78        1.59     20.96 o 
  -7  -1   5      301.92      350.54     46.51 o 
  -6  -1   5     1381.45     1561.21     45.54 o 
  -5  -1   5      768.51      811.42     33.07 o 
  -4  -1   5     6501.26     7326.67    104.82 o 
  -3  -1   5     4396.21     4654.12     86.52 o 
  -2  -1   5      911.26      831.45     72.23 o 
  -1  -1   5      157.67      130.64     12.49 o 
   0  -1   5      110.58      102.95     14.40 o 
   1  -1   5    10936.57    11543.61    230.21 o 
   2  -1   5     5896.54     6021.00     88.49 o 
   3  -1   5     2417.00     2371.46     43.59 o 
   4  -1   5     1515.19     1451.62     32.13 o 
   5  -1   5      682.29      674.60     30.04 o 
   6  -1   5       19.94       42.99     21.01 o 
   7  -1   5      213.45      209.45     84.53 o 
   8  -1   5      193.48      146.95     41.66 o 
   9  -1   5      241.71      247.82     75.54 o 
  10  -1   5      239.45      244.77     58.42 o 
  11  -1   5      206.09      153.97     58.46 o 
 -12   0   5       82.15       65.05     69.54 o 
 -11   0   5      309.07      297.94     90.27 o 
 -10   0   5      300.27      278.59     39.89 o 
  -9   0   5     2180.32     2149.04     86.15 o 
  -8   0   5     2950.68     2978.03     77.08 o 
  -7   0   5     2926.74     2892.31     71.48 o 
  -6   0   5     4503.34     4709.81     74.59 o 
  -5   0   5     6867.32     7255.07     85.02 o 
  -4   0   5     8060.96     9022.42    150.72 o 
  -3   0   5    10206.99    10899.49    177.67 o 
  -2   0   5     2318.42     2383.04     66.89 o 
  -1   0   5      129.44      145.53     18.94 o 
   0   0   5      598.64      574.54     25.37 o 
   1   0   5      766.79      755.40     31.21 o 
   2   0   5     1265.56     1219.05     28.00 o 
   3   0   5     1542.88     1707.75     35.17 o 
   4   0   5     2097.34     2142.31     61.50 o 
   5   0   5     1901.55     1861.84     46.00 o 
   6   0   5     2476.30     2393.37     83.35 o 
   7   0   5     2274.17     2196.24     78.27 o 
   8   0   5     2699.21     2685.81    118.75 o 
   9   0   5      386.21      372.60     64.92 o 
  10   0   5      476.65      350.86     64.07 o 
 -12   1   5      295.00      309.14     79.91 o 
 -11   1   5      561.34      751.37     88.65 o 
 -10   1   5      740.52      808.41     60.34 o 
  -9   1   5     1926.33     1957.55     78.33 o 
  -8   1   5      635.11      683.51     43.17 o 
  -7   1   5      641.89      625.35     35.62 o 
  -6   1   5       82.11       91.23     14.80 o 
  -5   1   5        9.04        9.18     14.76 o 
  -4   1   5       11.08        5.30      9.59 o 
  -3   1   5      136.00      175.62      9.75 o 
  -2   1   5     2963.91     3348.85     55.63 o 
  -1   1   5     2131.85     2123.70     42.66 o 
   0   1   5    12762.83    12989.66    224.10 o 
   1   1   5     9690.15     9877.58    183.23 o 
   2   1   5     2879.00     2701.05     47.62 o 
   3   1   5     1736.09     1585.88     33.21 o 
   4   1   5     2913.82     2791.61     50.34 o 
   5   1   5     2456.71     2348.67    108.61 o 
   6   1   5     1931.23     1902.78     55.33 o 
   7   1   5        9.23       -8.75     25.85 o 
   8   1   5      155.88      200.85     58.51 o 
   9   1   5       40.16       25.69     36.35 o 
  10   1   5        0.45       14.29     50.70 o 
 -12   2   5       12.69      127.85     61.93 o 
 -11   2   5       93.17       40.83     42.20 o 
 -10   2   5        0.66      -12.87     29.59 o 
  -9   2   5      265.56      311.72     31.38 o 
  -8   2   5      482.01      483.08     56.75 o 
  -7   2   5      569.20      546.80     50.86 o 
  -6   2   5     3468.92     3647.83    115.48 o 
  -5   2   5     8468.51     8751.79    207.25 o 
  -4   2   5     9885.21     9882.39    175.01 o 
  -3   2   5     7031.78     6625.63     77.28 o 
  -2   2   5     4913.74     4771.88     66.78 o 
  -1   2   5     2964.02     2852.71     49.54 o 
   0   2   5     5325.42     5180.97     65.58 o 
   1   2   5     2111.99     2058.37     39.74 o 
   2   2   5     1597.45     1508.62     31.43 o 
   3   2   5       30.03       18.21      9.33 o 
   4   2   5       90.32       95.56     22.37 o 
   5   2   5      302.95      271.12     26.45 o 
   6   2   5      144.51       63.32     20.74 o 
   7   2   5      970.25      987.75     49.97 o 
   8   2   5      568.16      504.30     70.29 o 
   9   2   5      650.03      605.04    164.06 o 
  10   2   5      218.88       57.34     92.77 o 
 -12   3   5      131.12      222.61     60.18 o 
 -11   3   5      845.63      728.02     73.41 o 
 -10   3   5      660.27      676.19     42.01 o 
  -8   3   5      579.36      646.49     75.47 o 
  -7   3   5      889.17      958.14     76.78 o 
  -6   3   5     1504.04     1578.15     75.58 o 
  -5   3   5     2331.16     2555.12     64.41 o 
  -4   3   5     2492.07     2561.59     46.62 o 
  -3   3   5      148.96      133.65     10.72 o 
  -2   3   5       15.29       16.63      7.80 o 
  -1   3   5     1111.86     1126.17     24.08 o 
   0   3   5     5870.61     6240.15     78.39 o 
   1   3   5      437.12      391.73     17.61 o 
   2   3   5     1974.95     1914.02     34.85 o 
   3   3   5     1915.64     2026.34     67.57 o 
   4   3   5     3700.99     3508.61     97.04 o 
   5   3   5      103.88      155.64     28.63 o 
   6   3   5     1538.29     1465.22     61.89 o 
   7   3   5      448.10      395.29     45.02 o 
   8   3   5      574.96      545.96     78.53 o 
   9   3   5      101.96       38.97     52.39 o 
 -12   4   5      767.21      757.11     72.79 o 
  -9   4   5       47.64       63.05     46.32 o 
  -8   4   5     1679.24     1713.87     93.92 o 
  -7   4   5        7.50       -8.78     24.00 o 
  -6   4   5       81.31      111.53     37.58 o 
  -5   4   5     2112.97     2352.55     53.09 o 
  -4   4   5      148.59      125.21     12.91 o 
  -3   4   5     1033.22      929.93     23.93 o 
  -2   4   5     4273.50     3776.95     51.57 o 
  -1   4   5     7973.16     7649.01     87.61 o 
   0   4   5     7903.60     8091.33     98.85 o 
   1   4   5     5457.99     5815.85     85.49 o 
   2   4   5     4264.14     4510.08     58.29 o 
   3   4   5     3263.53     3146.38     64.04 o 
   4   4   5      980.79      864.96     44.01 o 
   5   4   5      151.82      153.08     41.72 o 
   6   4   5      195.74      130.63     32.44 o 
   7   4   5       35.47       13.00     31.35 o 
   8   4   5       12.07       20.13     53.82 o 
  -9   5   5     1167.98     1069.68    125.35 o 
  -8   5   5      677.50      607.99     65.48 o 
  -7   5   5     1694.29     1625.97    136.09 o 
  -6   5   5     1732.58     1711.92     70.85 o 
  -5   5   5     2543.61     2383.77     63.04 o 
  -4   5   5     3230.47     3124.77     62.20 o 
  -3   5   5     2978.29     2913.41     51.69 o 
  -2   5   5     3291.36     3314.87     51.03 o 
  -1   5   5     1753.54     1700.08     39.72 o 
   0   5   5      413.24      440.89     22.07 o 
   1   5   5       97.15       72.77     14.73 o 
   2   5   5        0.09        1.47     18.34 o 
   3   5   5      106.38       70.81     27.75 o 
   4   5   5      753.71      601.05     67.54 o 
   5   5   5      373.11      241.81     50.14 o 
   6   5   5      487.57      476.75     59.83 o 
   7   5   5      563.80      602.19     64.02 o 
   8   5   5      486.22      632.26    128.72 o 
 -10   6   5      260.50      135.01     46.13 o 
  -9   6   5      706.43      716.74     75.97 o 
  -8   6   5     1106.72     1226.51     64.70 o 
  -7   6   5      700.58      831.72     56.83 o 
  -6   6   5      360.37      340.29     36.06 o 
  -5   6   5      507.04      433.11     28.80 o 
  -4   6   5      320.65      317.21     41.73 o 
  -3   6   5        1.16       -3.71     13.44 o 
  -2   6   5        1.62        3.20     10.91 o 
  -1   6   5       61.44      100.26     18.20 o 
   0   6   5      273.94      288.14     21.62 o 
   1   6   5      426.32      430.21     27.17 o 
   2   6   5      907.26     1017.74     77.79 o 
   3   6   5     1285.40     1476.63     65.45 o 
   4   6   5     1090.02     1240.89    134.22 o 
   5   6   5      842.54      646.99     90.02 o 
   6   6   5      510.70      467.45     84.15 o 
   7   6   5      194.66      217.99     66.30 o 
 -11   7   5       49.66       68.17     65.67 o 
 -10   7   5       21.45       29.60     29.48 o 
  -9   7   5       58.61       75.75     35.52 o 
  -8   7   5       15.79       52.35     35.57 o 
  -7   7   5      458.70      434.95     51.33 o 
  -6   7   5      767.45      703.45     53.33 o 
  -5   7   5      501.55      550.04     41.05 o 
  -4   7   5      997.74     1023.04     63.66 o 
  -3   7   5     1898.58     1960.91     66.23 o 
  -2   7   5     4603.59     4693.26     88.66 o 
  -1   7   5     1366.50     1418.84     44.99 o 
   0   7   5      957.81      965.39     40.45 o 
   1   7   5      573.93      594.27     60.52 o 
   2   7   5      680.69      695.49     50.98 o 
   3   7   5      225.64      241.38     48.44 o 
   4   7   5       94.30       96.36     48.27 o 
   5   7   5       17.15        1.75     58.56 o 
   6   7   5       37.50       60.68     62.80 o 
 -11   8   5       57.95       44.60     43.69 o 
 -10   8   5      193.62      147.49     38.08 o 
  -9   8   5      159.83      122.06     43.55 o 
  -8   8   5      599.74      600.22     63.44 o 
  -7   8   5      352.68      397.62     55.64 o 
  -6   8   5     1146.81     1232.40     60.72 o 
  -5   8   5      711.03      784.95     53.12 o 
  -4   8   5     1958.68     1967.79     78.93 o 
  -3   8   5       30.02      -12.36     20.95 o 
  -2   8   5      301.61      313.92     37.34 o 
  -1   8   5      196.41      246.62     26.52 o 
   0   8   5      171.49      196.28     47.63 o 
   1   8   5        9.91       38.93     30.89 o 
   2   8   5      120.16      126.04     37.24 o 
   3   8   5      170.90      191.66     55.18 o 
   4   8   5      160.76      146.92     57.41 o 
   5   8   5      240.86      287.29     89.77 o 
 -11   9   5      143.33      159.02     46.28 o 
 -10   9   5       66.64       17.43     46.87 o 
  -9   9   5      159.64      134.86     49.50 o 
  -8   9   5       97.18       67.36     39.89 o 
  -7   9   5       58.13       39.17     26.45 o 
  -6   9   5      152.73      102.00     29.80 o 
  -5   9   5        4.34       -1.36     26.14 o 
  -4   9   5       10.79      -10.92     29.55 o 
  -3   9   5      178.69      177.86     27.98 o 
  -2   9   5      241.94      204.44     34.45 o 
  -1   9   5      440.51      395.00     33.42 o 
   0   9   5      300.93      337.26     96.06 o 
   1   9   5      308.67      410.52     83.03 o 
   2   9   5      400.83      382.97     64.19 o 
   3   9   5      240.95      231.99     62.64 o 
   4   9   5      308.85      255.04     69.06 o 
 -10  10   5       10.32        7.12     38.63 o 
  -9  10   5       97.12       50.70     48.14 o 
  -8  10   5       70.32       88.61     45.02 o 
  -7  10   5      141.99      171.82     39.54 o 
  -6  10   5      238.95      250.74     43.41 o 
  -5  10   5      328.38      365.08     54.30 o 
  -4  10   5      612.12      609.57     52.39 o 
  -3  10   5      339.17      374.04     63.21 o 
  -2  10   5      348.43      423.27     37.53 o 
  -1  10   5      274.67      242.51     48.34 o 
   0  10   5      140.15       88.27     57.06 o 
   1  10   5       39.54      113.49     67.30 o 
   2  10   5        6.02       22.92     52.01 o 
  -9  11   5      170.83      141.60     48.17 o 
  -8  11   5      169.31      164.56     45.27 o 
  -7  11   5      134.08      152.81     37.75 o 
  -6  11   5      188.55      111.51     36.49 o 
  -5  11   5      110.35       77.84     33.57 o 
  -4  11   5       25.12       39.27     33.49 o 
  -3  11   5        9.27      -24.17     32.66 o 
  -2  11   5        6.85       11.76     24.60 o 
  -1  11   5        0.18       56.34     44.81 o 
   0  11   5       40.43       -3.62     54.06 o 
  -6  12   5       15.62        1.80     33.71 o 
  -5  12   5       34.16       41.07     35.73 o 
  -4  12   5       25.36       -5.94     35.90 o 
  -3  12   5       67.73      107.76     44.67 o 
  -1 -12   6       25.44       29.32     55.30 o 
   0 -12   6       11.45      -19.48     67.05 o 
   1 -12   6       10.55        5.87     59.56 o 
   2 -12   6       18.34       42.33     39.01 o 
   3 -12   6       42.56       73.28     34.28 o 
   4 -12   6       87.41       56.03     52.76 o 
   5 -12   6       55.23       56.61     46.02 o 
   6 -12   6      100.87      103.71     49.23 o 
   7 -12   6      111.74       39.29     46.12 o 
  -3 -11   6       63.24       41.67     62.74 o 
  -2 -11   6      120.32       52.86     55.49 o 
  -1 -11   6      153.34       93.05     49.91 o 
   0 -11   6      452.63      483.68     90.02 o 
   1 -11   6      456.17      490.67     64.94 o 
   2 -11   6      206.64      310.24     44.67 o 
   3 -11   6      242.60      248.34     39.14 o 
   4 -11   6      315.76      333.79     53.65 o 
   5 -11   6      290.76      340.86     54.77 o 
   6 -11   6       59.30       35.85     39.51 o 
   7 -11   6       69.96      115.63     42.09 o 
   8 -11   6        4.09      -14.21     37.40 o 
  -5 -10   6      205.47      182.54     83.53 o 
  -4 -10   6      391.68      404.28    100.38 o 
  -3 -10   6      518.15      376.11     67.45 o 
  -2 -10   6      422.31      473.48     67.39 o 
  -1 -10   6      688.96      812.70     60.81 o 
   0 -10   6      670.18      858.38     62.26 o 
   1 -10   6      141.96      113.13     31.01 o 
   2 -10   6       68.21        5.52     26.03 o 
   3 -10   6       35.92       28.58     22.18 o 
   4 -10   6        0.95       -2.26     26.27 o 
   5 -10   6       51.06        1.81     27.61 o 
   6 -10   6       52.03       30.84     35.42 o 
   7 -10   6       87.51       29.53     36.33 o 
   8 -10   6      112.80      148.97     41.39 o 
   9 -10   6      135.25      147.51     44.13 o 
  -6  -9   6      196.00      156.94     71.92 o 
  -5  -9   6      386.72      235.60     75.41 o 
  -4  -9   6      208.94      179.91     73.54 o 
  -3  -9   6      296.11      292.72     69.67 o 
  -2  -9   6      222.42      146.61     44.46 o 
  -1  -9   6       17.92       13.63     29.33 o 
   0  -9   6       66.03       52.43     25.43 o 
   1  -9   6       91.84       53.26     24.91 o 
   2  -9   6      396.80      440.04     40.45 o 
   3  -9   6      296.55      324.52     66.37 o 
   4  -9   6      702.94      608.86     46.51 o 
   5  -9   6      743.31      648.61     65.52 o 
   6  -9   6      679.53      527.69     55.41 o 
   7  -9   6      490.93      474.45    119.75 o 
   8  -9   6      102.00       75.75     36.91 o 
   9  -9   6       93.24       69.00     39.12 o 
  10  -9   6       25.11       45.18     39.63 o 
  -7  -8   6        1.81       37.08     43.71 o 
  -6  -8   6       18.57       24.32     40.30 o 
  -5  -8   6       31.81       24.70     39.08 o 
  -4  -8   6      273.29      443.73     82.28 o 
  -3  -8   6     2676.63     2858.87    116.45 o 
  -2  -8   6      482.82      520.85     59.31 o 
  -1  -8   6     1895.48     1813.84     63.12 o 
   0  -8   6     1273.53     1316.32     65.71 o 
   1  -8   6     2983.64     2881.82     66.39 o 
   2  -8   6      410.95      475.27     33.50 o 
   3  -8   6      762.44      874.76     53.58 o 
   4  -8   6      544.81      539.51     79.51 o 
   5  -8   6      187.08      189.86     30.24 o 
   6  -8   6      120.73      145.65     37.71 o 
   7  -8   6        7.80      -19.51     27.97 o 
   8  -8   6       11.20       36.95     29.47 o 
   9  -8   6       41.82      -15.64     31.04 o 
  10  -8   6      132.06      147.46     41.35 o 
  -8  -7   6      273.78      272.65     74.11 o 
  -7  -7   6      696.78      742.46     82.23 o 
  -6  -7   6      645.23      626.00     69.83 o 
  -5  -7   6     1236.74     1299.86     79.67 o 
  -4  -7   6     1525.84     1593.93     89.70 o 
  -3  -7   6     4619.82     4422.41    118.07 o 
  -2  -7   6     1924.19     1807.82     80.85 o 
  -1  -7   6     1715.33     1717.28     74.91 o 
   0  -7   6      505.90      512.49     28.18 o 
   1  -7   6      342.85      347.74     24.26 o 
   2  -7   6       78.40       67.13     16.53 o 
   3  -7   6       38.54       14.04     15.62 o 
   4  -7   6      861.98      856.33     57.56 o 
   5  -7   6      800.36      793.87     49.22 o 
   6  -7   6     1129.56     1010.98     80.91 o 
   7  -7   6      734.60      758.90     59.40 o 
   8  -7   6      384.40      389.78     46.69 o 
   9  -7   6      316.25      228.50     43.15 o 
  10  -7   6      339.89      318.09     53.73 o 
  11  -7   6      200.00      191.53     48.47 o 
  -9  -6   6      495.36      384.83    218.06 o 
  -8  -6   6      361.20      378.22     71.50 o 
  -7  -6   6      604.08      531.34     64.91 o 
  -6  -6   6      575.43      558.79     43.57 o 
  -5  -6   6     1450.48     1392.34     61.36 o 
  -4  -6   6        1.22       -3.52     21.99 o 
  -3  -6   6       10.37        2.90     18.81 o 
  -2  -6   6        4.92       -3.67     12.43 o 
  -1  -6   6       17.09       20.39     12.78 o 
   0  -6   6      569.91      556.00     25.26 o 
   1  -6   6     1880.70     1848.67     42.13 o 
   2  -6   6     2325.99     2205.17     49.67 o 
   3  -6   6     1931.40     1779.17     44.43 o 
   4  -6   6     1801.00     1749.94     50.24 o 
   5  -6   6     3438.83     3560.15     83.83 o 
   6  -6   6     2176.36     2248.22     82.88 o 
   7  -6   6      663.51      687.68     54.80 o 
   8  -6   6      233.85      260.36     39.78 o 
   9  -6   6      147.62      106.20     39.61 o 
  10  -6   6       54.20       54.45     48.38 o 
  11  -6   6        0.14      -15.09     40.52 o 
  -9  -5   6        0.86      -24.10     41.87 o 
  -8  -5   6       42.84       30.64     43.66 o 
  -7  -5   6      124.70      129.45     40.20 o 
  -6  -5   6      302.51      284.23     64.44 o 
  -5  -5   6      565.76      587.71     44.91 o 
  -4  -5   6     1673.39     1658.76     58.77 o 
  -3  -5   6     2540.70     2484.88     54.08 o 
  -2  -5   6     4824.60     4658.57     90.80 o 
  -1  -5   6     6127.86     5823.31     78.00 o 
   0  -5   6     2979.17     2692.83     53.82 o 
   1  -5   6     3644.38     3527.89     59.68 o 
   2  -5   6     2149.52     2093.50     40.54 o 
   3  -5   6     1909.64     1941.85     44.40 o 
   4  -5   6        9.40        2.16     11.41 o 
   5  -5   6      136.20      157.65     23.94 o 
   6  -5   6        0.14       13.42     22.01 o 
   7  -5   6      101.72      117.29     30.36 o 
   8  -5   6      245.58      259.80     41.11 o 
   9  -5   6      148.10      189.77     45.14 o 
  10  -5   6      294.39      290.69     52.88 o 
  11  -5   6      246.73      233.13     54.66 o 
 -10  -4   6      367.56      348.95    143.64 o 
  -9  -4   6      581.74      641.61     73.06 o 
  -8  -4   6     1657.70     1524.86     80.89 o 
  -7  -4   6     2458.83     2527.49     94.72 o 
  -6  -4   6     3396.60     3472.32    149.59 o 
  -5  -4   6     2710.32     2915.99     81.61 o 
  -4  -4   6     1061.40     1065.54     43.13 o 
  -3  -4   6     1912.93     1880.41     43.71 o 
  -2  -4   6     7970.54     7961.12    101.80 o 
  -1  -4   6      131.25      139.63     14.60 o 
   0  -4   6     1748.63     1644.44     35.96 o 
   1  -4   6      160.28      171.06     17.38 o 
   2  -4   6      966.62     1120.96     30.35 o 
   3  -4   6    14164.34    14104.42    157.20 o 
   4  -4   6      102.52       91.84     13.25 o 
   5  -4   6     1968.53     1981.23     66.51 o 
   6  -4   6     1090.93     1140.03     58.64 o 
   7  -4   6     2050.90     2028.21     76.85 o 
   8  -4   6     1045.35     1019.65     73.46 o 
   9  -4   6      733.94      834.88    114.93 o 
  10  -4   6      331.21      279.26     91.89 o 
  11  -4   6      179.76      177.10    116.61 o 
 -11  -3   6      634.48      615.45    203.51 o 
 -10  -3   6      478.38      411.10     61.27 o 
  -9  -3   6      458.74      448.73     59.76 o 
  -8  -3   6     1222.92     1203.48     96.82 o 
  -7  -3   6      851.56      864.10     55.30 o 
  -6  -3   6       84.59       95.14     26.31 o 
  -5  -3   6      272.68      244.47     39.88 o 
  -4  -3   6     2862.39     2864.35     90.85 o 
  -3  -3   6      271.62      253.40     16.73 o 
  -2  -3   6      568.79      579.73     20.53 o 
  -1  -3   6     3726.48     3751.20     79.48 o 
   0  -3   6     6500.29     6863.88    118.50 o 
   1  -3   6     8986.80     8896.16    115.95 o 
   2  -3   6     8523.28     8543.07    104.10 o 
   3  -3   6     7169.70     7262.43     92.05 o 
   4  -3   6     2986.35     3063.15     49.82 o 
   5  -3   6     1480.48     1515.21     67.17 o 
   6  -3   6     1106.19     1166.42     58.30 o 
   7  -3   6      197.70      186.48     39.08 o 
   8  -3   6      134.48      122.14     37.50 o 
   9  -3   6       31.35       26.69     36.28 o 
  10  -3   6        8.80        2.08     52.75 o 
  11  -3   6       81.12      142.75     72.73 o 
 -11  -2   6       26.56       17.11     35.36 o 
 -10  -2   6        0.04       -5.73     30.81 o 
  -9  -2   6       10.27       13.72     29.25 o 
  -8  -2   6      142.99      137.09     28.96 o 
  -7  -2   6     1173.68     1356.26     59.57 o 
  -6  -2   6     2328.47     2382.31     73.77 o 
  -5  -2   6     4011.41     4196.19     99.32 o 
  -4  -2   6     2502.55     2387.62     53.05 o 
  -3  -2   6     8862.27     8770.01    121.91 o 
  -2  -2   6     7471.38     7500.90     98.03 o 
  -1  -2   6     9257.15     9589.57    176.29 o 
   0  -2   6       70.40       72.26     13.19 o 
   1  -2   6    10631.08    11283.44    197.76 o 
   2  -2   6    14435.37    14518.92    187.33 o 
   3  -2   6     1500.04     1305.97     33.22 o 
   4  -2   6        4.11        7.19     11.46 o 
   5  -2   6        4.50       10.74     14.25 o 
   6  -2   6      264.61      275.23     48.31 o 
   7  -2   6      560.31      436.05     64.49 o 
   8  -2   6      541.10      456.90     59.05 o 
   9  -2   6      411.09      348.57    119.30 o 
  10  -2   6      286.19      307.58     58.61 o 
  11  -2   6      301.62      407.28     70.35 o 
 -11  -1   6      518.66      516.60     98.07 o 
 -10  -1   6      923.54      972.70    115.36 o 
  -9  -1   6     2147.95     2241.44     76.28 o 
  -8  -1   6     3459.15     3367.94    142.49 o 
  -7  -1   6     3437.88     3357.01    134.50 o 
  -6  -1   6     2758.93     2747.43     62.56 o 
  -5  -1   6     3823.08     3981.25     65.09 o 
  -4  -1   6     2665.74     2690.91     47.60 o 
  -3  -1   6      819.71      841.89     29.84 o 
  -2  -1   6     1249.40     1370.86     55.07 o 
  -1  -1   6     5389.92     5732.94    108.18 o 
   0  -1   6     4854.68     5363.15     92.93 o 
   1  -1   6     3659.13     3659.31     72.45 o 
   2  -1   6     4195.24     3987.65     73.42 o 
   3  -1   6     4404.15     4268.29     67.23 o 
   4  -1   6     3425.21     3299.06     79.69 o 
   5  -1   6     2684.25     2730.76     54.82 o 
   6  -1   6     2567.99     2615.00     80.75 o 
   7  -1   6     1605.63     1604.28     68.32 o 
   8  -1   6     1088.52      994.01     95.08 o 
   9  -1   6      400.28      243.20     69.73 o 
  10  -1   6      107.03       91.13     47.18 o 
 -12   0   6      350.20      387.67     91.14 o 
 -11   0   6      615.14      611.91     89.40 o 
 -10   0   6      758.38      796.85    128.10 o 
  -9   0   6      752.36      717.95     40.91 o 
  -8   0   6      186.07      190.25     25.03 o 
  -7   0   6      215.04      276.30     35.08 o 
  -6   0   6      277.96      206.57     16.40 o 
  -5   0   6       28.93       12.05      9.10 o 
  -4   0   6      580.46      530.76     35.67 o 
  -3   0   6     2047.22     2024.13     41.05 o 
  -2   0   6    17628.69    18176.49    296.34 o 
  -1   0   6     7591.65     7791.81    145.13 o 
   0   0   6    16777.55    16759.81    238.13 o 
   1   0   6     8102.18     8016.39    130.31 o 
   2   0   6     4401.12     4082.12     65.27 o 
   3   0   6     2408.27     2470.96     40.09 o 
   4   0   6     3199.54     3192.20     62.86 o 
   5   0   6      652.71      715.86     32.68 o 
   6   0   6      260.23      277.28     25.09 o 
   7   0   6        1.63       13.56     26.37 o 
   8   0   6       16.61       40.14     30.92 o 
   9   0   6      114.35      109.94     48.83 o 
  10   0   6       53.72       46.43     52.17 o 
 -12   1   6        0.31      -18.10     58.06 o 
 -11   1   6        4.72        0.75     49.82 o 
 -10   1   6       19.20       11.46     33.15 o 
  -9   1   6      851.34      846.47     52.74 o 
  -8   1   6      998.08     1010.19     50.46 o 
  -7   1   6     1229.52     1237.79     43.43 o 
  -6   1   6     5145.18     5066.85     88.51 o 
  -5   1   6    11420.06    11336.29    144.73 o 
  -4   1   6    14491.18    14181.55    228.62 o 
  -3   1   6    10964.92    10755.84    128.79 o 
  -2   1   6    14237.18    13311.77    175.07 o 
  -1   1   6    10992.44    10905.64    149.52 o 
   0   1   6     9832.26    10722.35    167.96 o 
   1   1   6     2631.17     2930.78    122.04 o 
   2   1   6      148.31      163.26     13.66 o 
   3   1   6      511.50      540.75     20.61 o 
   4   1   6      191.49      224.56     22.25 o 
   5   1   6     1152.63     1153.48     42.38 o 
   6   1   6      628.48      593.45     57.40 o 
   7   1   6     1843.52     2027.64    101.88 o 
   8   1   6     1570.29     1388.77     77.33 o 
   9   1   6      868.89      761.38     85.81 o 
  10   1   6      332.97      246.93     68.87 o 
 -12   2   6      304.81      373.19     73.04 o 
 -11   2   6      666.38      772.72     75.91 o 
 -10   2   6     1256.05     1335.42     63.34 o 
  -9   2   6     2289.08     2244.57     72.39 o 
  -8   2   6       18.56      -25.35     25.35 o 
  -7   2   6     1331.52     1366.48     74.25 o 
  -6   2   6      513.06      506.35     29.78 o 
  -5   2   6     1273.53     1302.04     52.63 o 
  -4   2   6      140.27      260.31     28.42 o 
  -3   2   6     4168.98     4406.28     63.46 o 
  -2   2   6      573.20      559.97     19.56 o 
  -1   2   6      535.01      542.78     18.51 o 
   0   2   6     2848.68     2737.25     47.33 o 
   1   2   6    16384.63    18517.78    200.77 o 
   2   2   6       38.77       40.80     10.15 o 
   3   2   6     1397.30     1443.45     46.94 o 
   4   2   6     1372.46     1359.49     53.01 o 
   5   2   6     4163.45     4200.69    109.41 o 
   6   2   6      291.33      213.88     34.40 o 
   7   2   6      412.07      443.88     40.54 o 
   8   2   6      401.36      374.58     85.40 o 
   9   2   6      149.92      195.20     64.46 o 
 -12   3   6      330.08      442.36     68.05 o 
 -11   3   6      302.05      344.60     56.31 o 
  -8   3   6      130.64       99.73     35.33 o 
  -7   3   6       42.90       25.50     25.52 o 
  -6   3   6      763.09      729.34     59.54 o 
  -5   3   6     5199.45     5308.78    113.20 o 
  -4   3   6     3150.70     2898.83     61.09 o 
  -3   3   6      708.63      625.48     19.01 o 
  -2   3   6     5365.90     5363.72     74.32 o 
  -1   3   6     9287.88     8947.16     89.97 o 
   0   3   6    15102.11    15724.61    165.66 o 
   1   3   6     6909.58     6838.81     82.27 o 
   2   3   6     4099.28     4021.47     64.25 o 
   3   3   6      965.51      999.89     36.37 o 
   4   3   6      826.18      880.26     47.68 o 
   5   3   6       10.15      -25.74     25.74 o 
   6   3   6        7.38       -5.76     28.16 o 
   7   3   6       24.36        3.05     28.48 o 
   8   3   6      135.10       87.77     56.79 o 
   9   3   6      155.80       56.29     60.03 o 
  -9   4   6     2448.21     2430.95    242.65 o 
  -8   4   6      935.44      959.86     76.78 o 
  -7   4   6      791.41      797.63     68.51 o 
  -6   4   6     3123.55     2995.47     78.94 o 
  -5   4   6     3583.93     3449.19     53.15 o 
  -4   4   6     3699.36     3541.56     52.48 o 
  -3   4   6     2010.03     1871.57     57.08 o 
  -2   4   6     1382.16     1347.71     31.59 o 
  -1   4   6       16.24       14.20      9.13 o 
   0   4   6      599.59      605.96     25.09 o 
   1   4   6       20.13       16.37     10.51 o 
   2   4   6       29.81       19.35     12.54 o 
   3   4   6      960.91      886.18     43.82 o 
   4   4   6     1373.80     1282.85    126.96 o 
   5   4   6     1608.67     1469.60    139.77 o 
   6   4   6      640.57      586.35     54.71 o 
   7   4   6      632.23      586.20     53.68 o 
   8   4   6      521.61      539.12    115.74 o 
  -9   5   6      549.61      503.98     84.90 o 
  -8   5   6     1156.21     1123.73     85.27 o 
  -7   5   6      457.77      483.46     34.34 o 
  -6   5   6       34.56       29.41     19.34 o 
  -5   5   6        0.19       -2.86     13.76 o 
  -4   5   6        4.15       10.66     11.59 o 
  -3   5   6       75.93       70.09     15.53 o 
  -2   5   6      753.05      775.22     28.81 o 
  -1   5   6     1059.21     1034.02     35.82 o 
   0   5   6     1018.53     1103.79     37.36 o 
   1   5   6      787.60      823.18     30.38 o 
   2   5   6     1887.08     1908.80     61.55 o 
   3   5   6     1907.59     1927.01     69.56 o 
   4   5   6     1386.06     1411.07     81.28 o 
   5   5   6      908.37      778.68     83.03 o 
   6   5   6      335.37      331.68     69.42 o 
   7   5   6       98.84       52.21     45.10 o 
 -10   6   6        9.88        7.89     40.37 o 
  -9   6   6       52.18       76.24     41.69 o 
  -8   6   6      275.95      335.01     36.18 o 
  -7   6   6     1003.43     1042.84     55.48 o 
  -6   6   6     1066.98     1039.53     65.20 o 
  -5   6   6      995.18     1001.25     44.48 o 
  -4   6   6     2488.27     2457.77     68.14 o 
  -3   6   6     1958.02     1891.77     54.00 o 
  -2   6   6     1812.74     1839.58     45.40 o 
  -1   6   6     1625.31     1557.34     46.46 o 
   0   6   6      689.92      724.64     32.56 o 
   1   6   6      374.72      411.85     29.65 o 
   2   6   6       42.24       38.34     35.96 o 
   3   6   6      223.09      191.05     35.69 o 
   4   6   6        1.42       23.20     36.74 o 
   5   6   6        9.05       62.43     58.18 o 
   6   6   6       51.71      -27.59     51.94 o 
   7   6   6      276.63      321.50     78.66 o 
 -11   7   6      205.36      225.61     87.52 o 
 -10   7   6      380.46      372.15     41.59 o 
  -9   7   6      719.40      716.28    108.06 o 
  -8   7   6     1526.94     1532.80     71.31 o 
  -7   7   6     1053.73     1011.72     61.43 o 
  -6   7   6      845.86      865.90     44.16 o 
  -5   7   6      838.48      733.34     46.93 o 
  -4   7   6     1118.08     1044.62     54.97 o 
  -3   7   6       30.06        1.52     18.43 o 
  -2   7   6       85.77       49.76     16.54 o 
  -1   7   6        2.02        3.41     16.09 o 
   0   7   6       97.79       59.36     23.17 o 
   1   7   6      247.58      254.17     36.64 o 
   2   7   6      766.74      688.72     55.98 o 
   3   7   6      665.46      753.29     73.12 o 
   4   7   6      357.64      382.33    112.62 o 
   5   7   6      435.29      354.71     86.40 o 
   6   7   6      365.39      292.41     83.03 o 
 -11   8   6      143.88      122.08     39.07 o 
 -10   8   6       49.62       62.13     34.59 o 
  -9   8   6      320.38      323.50     46.06 o 
  -8   8   6      341.61      319.00     46.21 o 
  -7   8   6       57.64       21.62     20.93 o 
  -6   8   6      105.82       93.74     25.13 o 
  -5   8   6      143.38       93.43     25.36 o 
  -4   8   6      697.89      685.48     64.43 o 
  -3   8   6      660.91      761.76     51.67 o 
  -2   8   6     1672.97     1715.48     43.50 o 
  -1   8   6      365.45      384.11     30.88 o 
   0   8   6     1087.01     1124.08     62.38 o 
   1   8   6      576.90      556.07     59.53 o 
   2   8   6      493.13      509.16     51.94 o 
   3   8   6      469.28      509.30     71.42 o 
   4   8   6      252.74      214.96     62.87 o 
   5   8   6       80.97       41.20     70.17 o 
 -11   9   6       21.02       32.34     37.71 o 
 -10   9   6       32.22       37.76     38.53 o 
  -9   9   6      171.97      141.45     42.71 o 
  -8   9   6       68.35       59.12     34.97 o 
  -7   9   6      268.25      296.78     34.86 o 
  -6   9   6      152.98      134.83     29.79 o 
  -5   9   6      725.82      730.96     78.54 o 
  -4   9   6      755.29      811.74     55.13 o 
  -3   9   6      582.43      624.74     45.44 o 
  -2   9   6      234.29      241.32     23.13 o 
  -1   9   6      466.99      434.75     34.59 o 
   0   9   6      181.09      193.20     60.05 o 
   1   9   6       12.96      -35.08     54.69 o 
   2   9   6        0.07       33.65     45.47 o 
   3   9   6       10.10      -18.46     47.64 o 
 -10  10   6      146.65      184.68     49.81 o 
  -9  10   6      159.45      229.01     49.40 o 
  -8  10   6      217.18      207.24     32.87 o 
  -7  10   6      212.60      188.99     33.64 o 
  -6  10   6       54.96       67.11     28.17 o 
  -5  10   6       48.24       39.19     27.94 o 
  -4  10   6        1.51       16.72     24.57 o 
  -3  10   6        6.27       14.88     24.89 o 
  -2  10   6       18.42      -17.26     19.79 o 
  -1  10   6       17.04        3.16     37.80 o 
   0  10   6      111.78      131.97     56.93 o 
   1  10   6      285.74      466.45     88.90 o 
   2  10   6      220.40      204.28     63.52 o 
  -8  11   6        0.27       30.92     29.27 o 
  -7  11   6        6.69       19.52     30.06 o 
  -6  11   6       45.98       93.15     35.24 o 
  -5  11   6      132.23      137.09     38.70 o 
  -4  11   6       79.99       88.06     46.92 o 
  -3  11   6      181.87      186.63     43.09 o 
  -2  11   6      298.29      322.99     45.56 o 
  -1  11   6      273.82      232.62    123.48 o 
   0  11   6      174.27       76.16     64.55 o 
  -5  12   6       72.56      122.03     42.08 o 
  -4  12   6       35.18        3.45     37.28 o 
  -1 -12   7      218.99      204.15     98.38 o 
   0 -12   7      282.81      510.78    101.51 o 
   1 -12   7      103.69      190.28     70.67 o 
   2 -12   7      259.01      282.45     56.69 o 
   3 -12   7      100.45      135.34     44.97 o 
   4 -12   7      134.39      134.29     51.76 o 
   5 -12   7       38.02        7.12     41.81 o 
   6 -12   7        2.38       25.07     45.85 o 
   7 -12   7        0.32      -21.36     51.79 o 
  -3 -11   7      316.20      346.79     75.07 o 
  -2 -11   7      346.06      403.99     71.58 o 
  -1 -11   7      110.32       26.90     47.75 o 
   0 -11   7       89.36       85.52     62.68 o 
   1 -11   7       81.82      142.66     68.05 o 
   2 -11   7        0.45      -30.02     30.02 o 
   3 -11   7       14.63       -6.95     26.34 o 
   4 -11   7       30.43       45.92     38.59 o 
   5 -11   7       63.65       34.70     41.38 o 
   6 -11   7      128.78      159.99     49.19 o 
   7 -11   7      148.94      220.42     51.67 o 
   8 -11   7      104.87       83.85     45.51 o 
  -5 -10   7       66.01      103.50     73.41 o 
  -4 -10   7       32.79       11.11     72.04 o 
  -3 -10   7        0.00       37.30     49.97 o 
  -2 -10   7       50.04       24.61     47.04 o 
  -1 -10   7       94.19       60.75     37.48 o 
   0 -10   7      449.29      476.51     52.00 o 
   1 -10   7      240.90      244.21     36.85 o 
   2 -10   7      509.70      531.74     41.14 o 
   3 -10   7      456.99      443.32     42.71 o 
   4 -10   7      920.32      871.30     40.70 o 
   5 -10   7      391.66      379.44     43.12 o 
   6 -10   7      346.59      321.52     55.57 o 
   7 -10   7      250.01      299.87     59.63 o 
   8 -10   7        1.77       34.14     36.80 o 
   9 -10   7       45.48       64.04     39.95 o 
  -6  -9   7      205.23      257.45     74.54 o 
  -5  -9   7      105.20       57.31     61.80 o 
  -4  -9   7      427.14      361.95     88.15 o 
  -3  -9   7      537.01      689.62     74.23 o 
  -2  -9   7     1295.20     1489.12     91.94 o 
  -1  -9   7      441.33      545.48     49.81 o 
   0  -9   7      636.34      712.88     66.87 o 
   1  -9   7      824.12      800.35     49.23 o 
   2  -9   7      572.66      647.30     40.65 o 
   3  -9   7      266.75      283.97     30.34 o 
   4  -9   7      226.08      224.09     25.25 o 
   5  -9   7      113.81      108.41     43.36 o 
   6  -9   7        1.50      -16.26     40.26 o 
   7  -9   7       12.77       16.90     47.78 o 
   8  -9   7       57.65       73.68     38.79 o 
   9  -9   7      103.83       54.92     37.97 o 
  10  -9   7      113.50       75.89     43.89 o 
  -7  -8   7      518.62      502.50     59.59 o 
  -6  -8   7      381.55      424.06     79.59 o 
  -5  -8   7      776.95      875.65     78.79 o 
  -4  -8   7      620.78      751.74     96.14 o 
  -3  -8   7     1014.18     1026.66    130.91 o 
  -2  -8   7       44.24       26.66     27.88 o 
  -1  -8   7      123.01      108.32     25.90 o 
   0  -8   7       52.27       39.17     18.99 o 
   1  -8   7       57.96       31.45     18.82 o 
   2  -8   7      167.94      175.43     26.86 o 
   3  -8   7      372.59      344.22     32.99 o 
   4  -8   7      811.88      818.46     36.48 o 
   5  -8   7      485.94      471.99     40.47 o 
   6  -8   7      439.00      524.52     53.11 o 
   7  -8   7      380.49      433.61     82.55 o 
   8  -8   7      247.84      176.80     42.04 o 
   9  -8   7      230.02      211.67     44.45 o 
  10  -8   7      211.16      172.00     59.68 o 
  -8  -7   7      109.70       97.24     59.42 o 
  -7  -7   7      276.11      249.19     39.73 o 
  -6  -7   7      178.43      161.84     37.92 o 
  -5  -7   7       36.75       65.07     33.18 o 
  -4  -7   7      265.79      194.74     65.61 o 
  -3  -7   7      918.77      939.61     62.90 o 
  -2  -7   7      795.88      772.62     42.12 o 
  -1  -7   7      884.72      900.74     40.85 o 
   0  -7   7     1551.16     1579.43     44.83 o 
   1  -7   7     3752.26     3821.16     72.57 o 
   2  -7   7     2491.34     2393.10     56.41 o 
   3  -7   7     2044.77     2117.13     62.26 o 
   4  -7   7     2325.51     2421.64     56.74 o 
   5  -7   7     1211.30     1125.73     53.39 o 
   6  -7   7      376.69      386.84     62.72 o 
   7  -7   7      162.12      159.05     40.85 o 
   8  -7   7       24.72      -25.85     25.85 o 
   9  -7   7        3.05      -29.70     29.70 o 
  10  -7   7        0.07       -4.37     38.71 o 
  -9  -6   7       36.18       72.91     58.84 o 
  -8  -6   7      276.21      247.27     70.67 o 
  -7  -6   7      259.15      186.25     56.76 o 
  -6  -6   7      908.60      943.27     51.90 o 
  -5  -6   7     1018.89     1075.05     55.42 o 
  -4  -6   7     1100.96     1234.22     57.51 o 
  -3  -6   7     2191.69     2319.38     63.12 o 
  -2  -6   7     2139.73     2347.31     50.73 o 
  -1  -6   7     1892.53     1818.47     41.65 o 
   0  -6   7     1309.01     1313.80     46.14 o 
   1  -6   7      476.57      517.54     27.00 o 
   2  -6   7      167.23      197.53     22.01 o 
   3  -6   7        1.61       -0.37     13.22 o 
   4  -6   7       59.06       54.45     16.85 o 
   5  -6   7       27.31       41.68     21.40 o 
   6  -6   7      261.63      192.82     40.62 o 
   7  -6   7      195.45      154.93     49.82 o 
   8  -6   7      234.92      149.03     35.90 o 
   9  -6   7      178.22      229.13     51.54 o 
  10  -6   7      401.39      474.69     65.47 o 
  11  -6   7      179.83      232.32     73.35 o 
  -9  -5   7      771.71      701.38     82.52 o 
  -8  -5   7     1040.00     1122.29     92.43 o 
  -7  -5   7     2235.55     2128.79     98.84 o 
  -6  -5   7     2393.49     2483.23     70.15 o 
  -5  -5   7     1189.45     1177.41     53.93 o 
  -4  -5   7      457.36      462.37     36.05 o 
  -3  -5   7      653.00      675.28     38.19 o 
  -2  -5   7      973.51      939.55     29.81 o 
  -1  -5   7      251.77      325.32     22.48 o 
   0  -5   7     1820.74     1540.94     40.22 o 
   1  -5   7     3132.27     2810.75     48.87 o 
   2  -5   7     2101.53     2092.68     41.95 o 
   3  -5   7     1515.29     1492.11     39.73 o 
   4  -5   7     3500.22     3434.77    105.44 o 
   5  -5   7     3386.94     3538.73     83.52 o 
   6  -5   7     1491.68     1532.97    103.70 o 
   7  -5   7      542.35      566.16     50.91 o 
   8  -5   7      620.46      750.21     60.24 o 
   9  -5   7      387.16      369.01     59.60 o 
  10  -5   7      108.68      138.03     71.67 o 
  11  -5   7       74.76       50.05     48.25 o 
 -10  -4   7      228.20      211.00     58.86 o 
  -9  -4   7      300.75      220.80    129.54 o 
  -8  -4   7      221.10      163.33     53.77 o 
  -7  -4   7       32.99       19.79     26.87 o 
  -6  -4   7      206.71      239.82     60.67 o 
  -5  -4   7     1691.64     1551.41     51.32 o 
  -4  -4   7     2844.22     2718.58     68.48 o 
  -3  -4   7     1918.19     1810.98     48.82 o 
  -2  -4   7     3795.56     3949.69     72.37 o 
  -1  -4   7     6061.57     6428.70     82.02 o 
   0  -4   7     8779.74     8590.36    107.37 o 
   1  -4   7     5780.95     5735.32     81.18 o 
   2  -4   7    13888.70    13556.18    156.81 o 
   3  -4   7       57.95       91.68     13.95 o 
   4  -4   7     1212.13     1276.87     42.96 o 
   5  -4   7       13.34       32.51     16.31 o 
   6  -4   7      750.02      812.43     80.10 o 
   7  -4   7      119.14       47.95     27.59 o 
   8  -4   7       15.77      -24.36     33.46 o 
   9  -4   7      113.85      159.51     43.79 o 
  10  -4   7      179.69      175.53     50.94 o 
  11  -4   7       93.82       48.48    137.15 o 
 -11  -3   7       12.61      -17.85     41.46 o 
 -10  -3   7       10.51        7.78     38.18 o 
  -9  -3   7      404.22      327.14    125.85 o 
  -8  -3   7      273.18      302.53     41.70 o 
  -7  -3   7     2357.85     2223.32     91.39 o 
  -6  -3   7     3336.80     3025.98     91.62 o 
  -5  -3   7     2497.88     2463.68     79.01 o 
  -4  -3   7     4514.12     4512.80     76.99 o 
  -3  -3   7    10918.35    11204.79    132.40 o 
  -2  -3   7     6381.22     6429.09     83.28 o 
  -1  -3   7     3487.03     3488.82     68.02 o 
   0  -3   7     1015.89      884.00     29.06 o 
   1  -3   7     4222.62     4153.19     68.20 o 
   2  -3   7     4138.06     4329.07     70.18 o 
   3  -3   7       82.47       85.71     13.96 o 
   4  -3   7      941.29      966.85     31.64 o 
   5  -3   7      919.09      926.43     38.33 o 
   6  -3   7     1038.45     1087.66     48.24 o 
   7  -3   7      904.93      939.75    164.93 o 
   8  -3   7      859.16      691.89     68.59 o 
   9  -3   7      783.61      870.03     80.93 o 
  10  -3   7      326.05      311.21     69.29 o 
  11  -3   7      238.60      355.18    100.94 o 
 -11  -2   7      443.08      296.55     52.31 o 
 -10  -2   7      803.61      891.58     71.37 o 
  -9  -2   7      942.33     1100.37     80.09 o 
  -8  -2   7     2919.92     2763.87     88.71 o 
  -7  -2   7     2147.83     2106.92     72.75 o 
  -6  -2   7     1456.71     1430.27     57.44 o 
  -5  -2   7     1566.54     1679.08     49.96 o 
  -4  -2   7       22.21       16.49     11.35 o 
  -3  -2   7       46.87       48.91     10.66 o 
  -2  -2   7      755.04      680.83     25.38 o 
  -1  -2   7     3374.21     3050.01     60.72 o 
   0  -2   7     5480.77     5310.37     97.58 o 
   1  -2   7     6642.11     6555.89    100.27 o 
   2  -2   7    10593.02    10493.38    133.35 o 
   3  -2   7     7209.85     7547.10    104.11 o 
   4  -2   7     3403.71     3516.31     69.95 o 
   5  -2   7     2598.78     2592.45     52.15 o 
   6  -2   7     2759.35     2749.11     74.07 o 
   7  -2   7     1391.69     1513.31     87.98 o 
   8  -2   7      436.96      390.99     59.75 o 
   9  -2   7       89.03       53.12     44.81 o 
  10  -2   7       11.46      -20.52     44.83 o 
 -11  -1   7      148.62      144.92     38.49 o 
 -10  -1   7      253.01      250.99     40.82 o 
  -9  -1   7        0.47       -3.64     21.85 o 
  -8  -1   7       32.04       -4.70     21.08 o 
  -7  -1   7      389.19      390.51     33.03 o 
  -6  -1   7      174.69      163.90     25.29 o 
  -5  -1   7      229.86      261.43     17.95 o 
  -4  -1   7     2368.29     2335.37     44.64 o 
  -3  -1   7     8643.47     8700.12    139.01 o 
  -2  -1   7     5127.49     5165.59     78.68 o 
  -1  -1   7     2891.05     2709.66     48.82 o 
   0  -1   7     5550.55     5365.91     96.21 o 
   1  -1   7     4399.92     4585.12     88.49 o 
   2  -1   7     5358.99     5636.95     83.29 o 
   3  -1   7     1381.90     1384.87     42.36 o 
   4  -1   7      475.28      486.19     23.84 o 
   5  -1   7      421.84      458.86     25.99 o 
   6  -1   7        9.55        9.62     24.35 o 
   7  -1   7      178.67      132.43     34.01 o 
   8  -1   7      353.08      315.82     45.60 o 
   9  -1   7       13.39       41.85     43.10 o 
  10  -1   7      262.21      210.98    128.60 o 
 -12   0   7       65.22      107.25     68.92 o 
 -11   0   7      258.42      262.94     71.17 o 
 -10   0   7      317.82      369.69     39.40 o 
  -9   0   7     1706.39     1727.84     73.95 o 
  -8   0   7     3694.49     3658.60    106.06 o 
  -7   0   7     2590.85     2500.71     65.72 o 
  -6   0   7     4420.26     4466.16     75.08 o 
  -5   0   7     8597.07     8765.00    111.07 o 
  -4   0   7    13701.38    13630.17    160.53 o 
  -3   0   7     7258.09     7400.58    119.23 o 
  -2   0   7     2757.39     2899.25     50.40 o 
  -1   0   7      202.29      218.23     27.13 o 
   0   0   7      416.25      487.04     25.03 o 
   1   0   7      120.15      124.56     17.13 o 
   2   0   7     1061.30     1107.88     30.23 o 
   3   0   7      884.46      877.77     29.10 o 
   4   0   7     2633.27     2513.08     53.12 o 
   5   0   7     2115.47     2052.98     53.99 o 
   6   0   7     2914.61     2650.33    108.63 o 
   7   0   7     1093.74     1016.72     62.18 o 
   8   0   7     2716.94     2723.63    107.87 o 
   9   0   7      336.05      381.60     68.67 o 
  10   0   7      346.69      319.08     72.68 o 
 -12   1   7      761.57      728.77     95.76 o 
 -11   1   7      647.35      588.81     80.53 o 
 -10   1   7     1092.45      986.75     87.02 o 
  -9   1   7      824.16      875.96     52.43 o 
  -8   1   7      800.46      809.20     45.78 o 
  -7   1   7      122.67      151.80     17.06 o 
  -6   1   7     1304.12     1163.54     49.88 o 
  -5   1   7      824.67      743.61     24.99 o 
  -4   1   7      823.86      881.70     21.58 o 
  -3   1   7      471.75      541.11     20.35 o 
  -2   1   7     1450.49     1562.03     30.70 o 
  -1   1   7     2376.98     2384.89     41.42 o 
   0   1   7     8605.05     8560.65    123.71 o 
   1   1   7     7216.63     7353.84    101.18 o 
   2   1   7     1026.15     1011.11     28.20 o 
   3   1   7     2422.21     2351.58     38.42 o 
   4   1   7     1966.61     1825.23     51.12 o 
   5   1   7     1772.44     1824.15     70.29 o 
   6   1   7      701.48      685.45     40.88 o 
   7   1   7      770.54      716.63     39.32 o 
   8   1   7        1.11       17.80     35.11 o 
   9   1   7       55.59       43.28     79.41 o 
 -12   2   7       45.01       69.92     55.68 o 
 -11   2   7      209.96       94.01     46.57 o 
 -10   2   7       84.20       59.57     28.11 o 
  -9   2   7       38.63       -6.12     20.93 o 
  -7   2   7      397.68      441.60     49.94 o 
  -6   2   7     8000.85     8250.94    159.87 o 
  -5   2   7     5395.67     5390.86     90.48 o 
  -4   2   7     5809.15     6146.07     81.67 o 
  -3   2   7       34.52       34.91      9.68 o 
  -2   2   7     5340.99     5529.53     71.08 o 
  -1   2   7    10328.28    10281.16    120.67 o 
   0   2   7     9679.93     9587.25    102.00 o 
   1   2   7     1609.80     1644.61     49.06 o 
   2   2   7      290.19      299.53     24.47 o 
   3   2   7       29.47       19.38     11.86 o 
   4   2   7      113.09       88.38     24.21 o 
   5   2   7      498.35      507.04     45.44 o 
   6   2   7       42.04       76.81     30.91 o 
   7   2   7      161.47      150.70     40.52 o 
   8   2   7      390.31      265.42     65.67 o 
   9   2   7      444.27      313.51     76.41 o 
 -12   3   7      225.78      301.27     58.68 o 
 -11   3   7      674.70      585.44     64.17 o 
  -8   3   7     3692.62     3700.01    133.76 o 
  -7   3   7     1567.57     1641.43     86.56 o 
  -6   3   7     5409.92     5423.50    117.93 o 
  -5   3   7     2575.96     2567.01     42.69 o 
  -4   3   7     2293.69     2266.09     37.93 o 
  -3   3   7      293.43      282.51     21.93 o 
  -2   3   7        5.75       11.43      7.71 o 
  -1   3   7       27.85       16.90      9.06 o 
   0   3   7     1445.96     1396.29     45.92 o 
   1   3   7     1539.50     1576.02     36.95 o 
   2   3   7      926.80      946.71     27.98 o 
   3   3   7     1500.88     1455.85     43.10 o 
   4   3   7     3738.84     3607.28     81.43 o 
   5   3   7     2054.44     2035.21     81.51 o 
   6   3   7      558.45      607.89     67.51 o 
   7   3   7      631.75      572.88     50.99 o 
   8   3   7      473.25      588.11    150.14 o 
  -9   4   7      134.16       95.62     43.50 o 
  -8   4   7     1070.65     1135.54     83.61 o 
  -7   4   7      202.98      199.24     42.09 o 
  -6   4   7       17.81        6.05     14.00 o 
  -5   4   7      774.91      779.43     45.71 o 
  -4   4   7      736.74      745.97     33.36 o 
  -3   4   7     1286.64     1172.85     31.41 o 
  -2   4   7     3507.43     3315.32     50.95 o 
  -1   4   7     5955.98     5899.96     76.29 o 
   0   4   7     4351.33     4358.82     62.61 o 
   1   4   7     2500.19     2693.53     68.58 o 
   2   4   7     2498.96     2670.29     58.98 o 
   3   4   7     2572.56     2485.05     76.18 o 
   4   4   7     1672.86     1519.71     70.58 o 
   5   4   7      241.45      181.21     93.45 o 
   6   4   7       43.52       35.23     35.36 o 
   7   4   7        3.27       40.72     37.34 o 
   8   4   7        7.34       19.85     71.17 o 
 -10   5   7       92.11       87.27     62.05 o 
  -9   5   7      239.96      213.65     51.05 o 
  -8   5   7      657.86      642.49     70.80 o 
  -7   5   7     1389.47     1358.38    106.98 o 
  -6   5   7     2235.20     2290.20     92.88 o 
  -5   5   7     2594.33     2680.55     54.74 o 
  -4   5   7     3374.83     3377.56     68.90 o 
  -3   5   7     3616.48     3457.22     75.30 o 
  -2   5   7     2708.94     2738.52     54.69 o 
  -1   5   7      621.05      571.47     37.13 o 
   0   5   7      250.33      187.80     22.94 o 
   1   5   7      609.93      624.52     28.84 o 
   2   5   7      267.93      247.38     33.64 o 
   3   5   7       42.42       38.63     26.21 o 
   4   5   7      221.16      301.34     88.21 o 
   5   5   7      271.62      219.12     65.05 o 
   6   5   7      242.31      290.91     68.05 o 
   7   5   7      300.52      300.42     82.03 o 
 -10   6   7      489.33      470.93     72.40 o 
  -9   6   7      767.47      929.85     89.54 o 
  -8   6   7     1078.34     1051.00     55.35 o 
  -7   6   7      847.39      831.99     52.89 o 
  -6   6   7      319.39      303.99     40.56 o 
  -5   6   7      651.05      662.57     39.39 o 
  -4   6   7      805.32      717.79     60.33 o 
  -3   6   7       18.74        7.21     17.41 o 
  -2   6   7      953.12      965.46     39.62 o 
  -1   6   7      113.61      128.95     22.92 o 
   0   6   7      409.14      392.85     26.94 o 
   1   6   7      648.88      632.93     48.20 o 
   2   6   7     1420.69     1492.70     66.60 o 
   3   6   7     1488.16     1751.47     95.65 o 
   4   6   7      793.32      937.52     78.53 o 
   5   6   7      496.16      489.05     88.65 o 
   6   6   7      386.14      388.04     81.65 o 
 -11   7   7       90.57       73.04     54.45 o 
 -10   7   7       36.30       80.69     48.46 o 
  -9   7   7       34.97       14.73     28.66 o 
  -8   7   7       84.68       73.34     32.71 o 
  -7   7   7       43.33       37.74     29.18 o 
  -6   7   7      343.08      390.78     34.44 o 
  -5   7   7      735.43      694.90     43.51 o 
  -4   7   7     1831.71     1793.19     65.42 o 
  -3   7   7      460.69      450.69     40.49 o 
  -2   7   7     2250.65     2245.56     59.93 o 
  -1   7   7     1422.62     1451.58     65.58 o 
   0   7   7     1671.03     1834.02     54.80 o 
   1   7   7      505.55      613.72     48.88 o 
   2   7   7      551.28      629.84     66.67 o 
   3   7   7      266.15      212.92     52.34 o 
   4   7   7      108.61       83.94     50.98 o 
   5   7   7      134.54      128.35     76.29 o 
 -11   8   7       37.61       29.49     34.06 o 
 -10   8   7      228.86      208.73     91.06 o 
  -9   8   7      172.73      210.21     39.98 o 
  -8   8   7      653.44      544.71     54.29 o 
  -7   8   7      130.60      134.18     35.19 o 
  -6   8   7      953.27     1002.35     52.89 o 
  -5   8   7      353.46      329.05     52.51 o 
  -4   8   7     1997.89     1954.12    100.99 o 
  -3   8   7      395.11      444.77     43.17 o 
  -2   8   7      193.01      187.10     29.76 o 
  -1   8   7      305.82      256.64     28.23 o 
   0   8   7      131.31       90.47     32.14 o 
   1   8   7       16.03       -5.98     34.29 o 
   2   8   7      125.35       87.71     38.45 o 
   3   8   7      123.65      115.21     54.70 o 
   4   8   7       76.61      145.98     58.14 o 
 -10   9   7      150.72      137.56     43.99 o 
  -9   9   7      130.69      172.43     51.35 o 
  -8   9   7      206.37      157.90     40.34 o 
  -7   9   7       13.76       35.22     23.76 o 
  -6   9   7       24.78       12.43     25.43 o 
  -5   9   7        0.15      -17.42     23.21 o 
  -4   9   7       42.43       28.64     27.22 o 
  -3   9   7       42.85       -9.71     27.03 o 
  -2   9   7       30.42       13.96     19.84 o 
  -1   9   7      106.07      115.19     33.32 o 
   0   9   7      300.38      416.35     99.32 o 
   1   9   7      384.13      334.48     77.03 o 
   2   9   7      319.64      301.31     66.21 o 
   3   9   7      245.93      413.92     73.63 o 
  -9  10   7       18.79       24.29     53.81 o 
  -8  10   7      101.98      118.79     30.22 o 
  -7  10   7      120.41       83.93     32.13 o 
  -6  10   7      326.44      299.41     40.25 o 
  -5  10   7      406.73      464.89     48.97 o 
  -4  10   7      340.80      292.88     43.26 o 
  -3  10   7      337.96      307.16     62.70 o 
  -2  10   7      402.50      342.38     34.89 o 
  -1  10   7      331.82      374.37     54.42 o 
   0  10   7      116.36       58.06     55.43 o 
   1  10   7       57.38      109.50     75.66 o 
  -8  11   7      154.87      162.13     51.86 o 
  -7  11   7      134.05      132.15     36.54 o 
  -6  11   7      119.82      136.19     38.28 o 
  -5  11   7       96.35       88.47     38.46 o 
  -4  11   7       57.19       61.53     35.85 o 
  -3  11   7       29.18       77.32     38.70 o 
  -2  11   7        8.06      -17.35     66.30 o 
  -1  11   7        6.78       16.56     34.02 o 
  -1 -12   8       11.84       25.67     54.14 o 
   0 -12   8        9.31      -13.11     65.05 o 
   1 -12   8        0.39      -12.98     55.81 o 
   2 -12   8       11.21       49.71     38.32 o 
   3 -12   8       11.86        0.12     33.67 o 
   4 -12   8       80.12       71.01     47.52 o 
   5 -12   8      110.72       98.37     50.48 o 
   6 -12   8       99.94       72.87     48.49 o 
  -3 -11   8       62.16      -53.53     53.53 o 
  -2 -11   8      162.09       59.35     65.17 o 
  -1 -11   8      248.02      379.93     67.32 o 
   0 -11   8       14.88        1.75     63.55 o 
   1 -11   8      340.04      442.50     67.20 o 
   2 -11   8      198.78      265.21     45.51 o 
   3 -11   8      278.83      356.83     51.23 o 
   4 -11   8      143.24      121.56     58.90 o 
   5 -11   8      233.87      299.80     56.23 o 
   6 -11   8       74.42       35.58     41.94 o 
   7 -11   8       33.96       -9.39     41.31 o 
   8 -11   8        8.16       -7.00     50.76 o 
  -5 -10   8      178.97      214.37     78.16 o 
  -4 -10   8      491.67      481.31    100.01 o 
  -3 -10   8      630.77      673.16     78.66 o 
  -2 -10   8      621.29      648.00     74.53 o 
  -1 -10   8       61.03      120.22     39.68 o 
   0 -10   8      493.79      536.14     51.16 o 
   1 -10   8       84.94      152.67     34.04 o 
   2 -10   8       44.47       42.83     27.84 o 
   3 -10   8       22.73       26.09     23.32 o 
   4 -10   8        8.68       23.83     22.10 o 
   5 -10   8       22.68       48.01     31.75 o 
   6 -10   8       76.86       62.99     32.83 o 
   7 -10   8      113.73      150.04     47.06 o 
   8 -10   8      113.98       95.66     44.83 o 
   9 -10   8       78.02       57.54     44.31 o 
  -6  -9   8      295.65      257.70     77.03 o 
  -5  -9   8      207.52      330.49     81.90 o 
  -4  -9   8      127.15       75.54     70.54 o 
  -3  -9   8      252.27      331.08    200.83 o 
  -2  -9   8       28.35       27.62     40.97 o 
  -1  -9   8       16.54      -12.23     24.30 o 
   0  -9   8        0.71        1.06     23.45 o 
   1  -9   8      149.21      191.15     32.21 o 
   2  -9   8      414.47      519.39     39.10 o 
   3  -9   8      476.66      478.43     36.91 o 
   4  -9   8      377.07      392.02     35.23 o 
   5  -9   8      290.43      272.22     38.33 o 
   6  -9   8      181.09      173.00     34.40 o 
   7  -9   8      416.56      347.49     52.05 o 
   8  -9   8      121.43      134.02     49.36 o 
   9  -9   8      108.90      127.89     52.40 o 
  -7  -8   8        0.31      -19.13     39.06 o 
  -6  -8   8        0.36       44.01     41.39 o 
  -5  -8   8       60.67       51.39     41.62 o 
  -4  -8   8      234.96      154.94     65.55 o 
  -3  -8   8     2235.91     2080.18    100.78 o 
  -2  -8   8      944.72      796.64     68.30 o 
  -1  -8   8     1079.68     1062.88     56.53 o 
   0  -8   8      922.44      893.99     44.28 o 
   1  -8   8     2439.26     2624.73     69.89 o 
   2  -8   8     1560.88     1659.62     56.21 o 
   3  -8   8      574.94      696.90     45.60 o 
   4  -8   8      388.22      369.77     30.63 o 
   5  -8   8      220.35      152.23     30.82 o 
   6  -8   8       32.68      -12.20     24.66 o 
   7  -8   8       12.34        8.93     33.65 o 
   8  -8   8       13.32       28.71     35.77 o 
   9  -8   8        8.66       30.10     38.79 o 
  10  -8   8       18.43       -4.08     47.76 o 
  -8  -7   8      258.44      267.72     71.12 o 
  -7  -7   8      455.36      369.84     74.84 o 
  -6  -7   8      705.07      766.95     57.64 o 
  -5  -7   8     1009.88     1029.25    101.89 o 
  -4  -7   8      835.69      887.09    103.23 o 
  -3  -7   8     1427.33     1448.04    125.54 o 
  -2  -7   8     1292.24     1412.58     63.16 o 
  -1  -7   8     1304.62     1255.88     64.82 o 
   0  -7   8      325.72      365.79     27.88 o 
   1  -7   8        2.70       -8.15     14.98 o 
   2  -7   8       25.02       29.02     16.72 o 
   3  -7   8      128.30      113.50     21.54 o 
   4  -7   8      349.72      310.43     44.89 o 
   5  -7   8      609.10      577.02     61.42 o 
   6  -7   8      103.64       65.93     33.53 o 
   7  -7   8      464.30      391.11     59.28 o 
   8  -7   8      287.92      236.74     44.58 o 
   9  -7   8      299.18      302.44    141.83 o 
  10  -7   8      167.11      100.35     49.38 o 
  -9  -6   8      611.57      657.50     91.50 o 
  -8  -6   8      493.85      496.74    114.18 o 
  -7  -6   8      982.71      975.49     78.26 o 
  -6  -6   8      269.21      260.23     34.36 o 
  -5  -6   8      783.48      786.97     50.18 o 
  -4  -6   8       40.30       26.59     24.96 o 
  -3  -6   8       32.25       10.68     19.31 o 
  -2  -6   8      164.71      124.87     26.59 o 
  -1  -6   8       93.87       93.56     16.78 o 
   0  -6   8     1568.22     1589.45     40.30 o 
   1  -6   8     1063.92      986.54     34.28 o 
   2  -6   8     1907.37     1831.81     51.59 o 
   3  -6   8     4188.85     4120.06     75.44 o 
   4  -6   8     3570.93     3713.71    107.37 o 
   5  -6   8      925.95      891.01     55.61 o 
   6  -6   8     1294.31     1327.07    105.86 o 
   7  -6   8      318.65      357.40     46.62 o 
   8  -6   8      250.77      261.38     46.21 o 
   9  -6   8      106.70      133.30     46.32 o 
  10  -6   8       56.32       31.78     45.91 o 
  -9  -5   8       24.11       -9.23     43.08 o 
  -8  -5   8       10.02        1.67     38.96 o 
  -7  -5   8       51.14       77.22     35.08 o 
  -6  -5   8     1273.06     1088.33     76.10 o 
  -5  -5   8     1509.92     1543.02     58.09 o 
  -4  -5   8     1830.86     1759.14     60.88 o 
  -3  -5   8     1978.26     1939.38     58.10 o 
  -2  -5   8     1499.23     1419.20     36.08 o 
  -1  -5   8     6792.70     6631.73     88.00 o 
   0  -5   8     3475.91     3438.33     59.65 o 
   1  -5   8     1737.47     1587.86     37.32 o 
   2  -5   8      601.50      627.02     29.74 o 
   3  -5   8      796.32      778.59     32.40 o 
   4  -5   8      189.63      189.55     24.73 o 
   5  -5   8       12.54       19.67     21.11 o 
   6  -5   8        0.08       24.28     23.15 o 
   7  -5   8      122.67      138.31     34.90 o 
   8  -5   8      335.20      315.57     62.55 o 
   9  -5   8      282.59      235.20     54.75 o 
  10  -5   8      167.10       55.25     62.36 o 
 -10  -4   8      243.09      250.17     58.80 o 
  -9  -4   8      644.75      814.94     80.24 o 
  -8  -4   8      894.38      985.09    143.14 o 
  -7  -4   8     2647.86     2701.33     98.08 o 
  -6  -4   8     2005.31     1959.75     81.03 o 
  -5  -4   8     1451.81     1452.31     95.17 o 
  -4  -4   8     2332.19     2272.14     61.87 o 
  -3  -4   8     1360.36     1349.57     43.45 o 
  -2  -4   8     9072.56     9124.31    115.36 o 
  -1  -4   8       52.23       28.43     10.99 o 
   0  -4   8      134.49      160.31     16.00 o 
   1  -4   8     1823.37     1834.06     38.13 o 
   2  -4   8     7740.22     7531.66    101.48 o 
   3  -4   8     2333.00     2415.66     52.37 o 
   4  -4   8     2185.99     2189.32     49.72 o 
   5  -4   8     1983.90     2053.67     78.45 o 
   6  -4   8      700.13      688.51     51.90 o 
   7  -4   8     1090.62     1136.53     69.65 o 
   8  -4   8      863.87      846.03     79.83 o 
   9  -4   8      554.49      612.76     73.28 o 
  10  -4   8      217.47      266.88     65.99 o 
 -11  -3   8      552.79      466.58     84.90 o 
 -10  -3   8      536.13      528.80     75.04 o 
  -9  -3   8      670.63      624.44     96.39 o 
  -8  -3   8      853.80      785.90     83.56 o 
  -7  -3   8      545.53      482.95     45.51 o 
  -6  -3   8       16.12        6.81     22.64 o 
  -5  -3   8      202.57      228.71     35.46 o 
  -4  -3   8      642.08      714.23     53.29 o 
  -3  -3   8     3212.57     3236.68     55.62 o 
  -2  -3   8     1431.43     1291.21     30.72 o 
  -1  -3   8     5279.69     4983.93     76.77 o 
   0  -3   8     4423.38     3911.96     60.62 o 
   1  -3   8     7638.18     7350.19    113.77 o 
   2  -3   8     5755.16     5803.71     88.57 o 
   3  -3   8     2290.36     2292.22     49.58 o 
   4  -3   8     1035.39     1015.64     34.97 o 
   5  -3   8      936.79      929.04     35.91 o 
   6  -3   8     1745.85     1740.10     62.31 o 
   7  -3   8      530.74      584.45     48.53 o 
   8  -3   8       17.30        5.73     37.20 o 
   9  -3   8       10.33       74.72     46.20 o 
  10  -3   8       32.42       69.30     52.73 o 
 -11  -2   8       19.84       36.41     37.19 o 
 -10  -2   8        0.06       16.80     32.71 o 
  -9  -2   8      163.27      179.05     66.30 o 
  -8  -2   8      399.61      431.77     44.91 o 
  -7  -2   8      589.80      708.15     45.99 o 
  -6  -2   8     1252.57     1281.79     56.52 o 
  -5  -2   8     3625.61     3706.18     94.47 o 
  -4  -2   8     6119.53     6179.68     93.16 o 
  -3  -2   8    10464.56    11189.06    121.22 o 
  -2  -2   8     6662.16     7114.56    106.41 o 
  -1  -2   8     2379.28     2496.12     58.27 o 
   0  -2   8     1887.91     1883.84     44.80 o 
   1  -2   8     4225.35     4020.01     76.02 o 
   2  -2   8     3608.64     3632.06     76.19 o 
   3  -2   8      109.19       87.79     14.80 o 
   4  -2   8      286.87      249.01     21.39 o 
   5  -2   8       77.29       58.77     18.39 o 
   6  -2   8       60.40       80.19     28.52 o 
   7  -2   8      238.24      175.13     35.54 o 
   8  -2   8      447.98      399.14     63.21 o 
   9  -2   8      403.51      379.38     65.91 o 
  10  -2   8      266.00      190.73     92.45 o 
 -11  -1   8      524.34      510.26     51.80 o 
 -10  -1   8      895.43      990.45     63.22 o 
  -9  -1   8     1861.68     1759.15     67.35 o 
  -8  -1   8     3370.01     3297.28     89.79 o 
  -7  -1   8     1710.04     1656.96     59.18 o 
  -6  -1   8     3637.94     3740.87     91.21 o 
  -5  -1   8     3349.16     3348.62     58.87 o 
  -4  -1   8     2831.01     3091.29     60.83 o 
  -3  -1   8       16.90       26.78      8.66 o 
  -2  -1   8       62.83      107.91     13.68 o 
  -1  -1   8     1460.74     1780.35     47.27 o 
   0  -1   8     2133.46     2517.35     53.42 o 
   1  -1   8     2460.60     2740.59     50.72 o 
   2  -1   8     2873.95     2914.04     56.31 o 
   3  -1   8     2143.26     2111.38     39.04 o 
   4  -1   8     2467.28     2474.14     68.01 o 
   5  -1   8     2775.17     2663.35     62.45 o 
   6  -1   8     2769.11     2679.07     82.18 o 
   7  -1   8     1030.40      958.62     62.40 o 
   8  -1   8      634.32      605.32     76.10 o 
   9  -1   8      252.72      194.10     59.05 o 
  10  -1   8       93.82      110.78     67.05 o 
 -12   0   8      648.27      743.63    101.38 o 
 -11   0   8      588.22      587.31     88.15 o 
 -10   0   8      768.46      829.65     92.14 o 
  -9   0   8      356.53      404.84     43.19 o 
  -8   0   8        4.14        4.97     17.64 o 
  -7   0   8       23.59       32.23     17.65 o 
  -6   0   8      900.28      857.81     87.58 o 
  -5   0   8      401.12      463.15     22.22 o 
  -4   0   8     2354.57     2749.31     53.12 o 
  -3   0   8     4232.57     4433.21     84.29 o 
  -2   0   8     6707.36     6471.97     94.82 o 
  -1   0   8    15366.41    15166.16    219.51 o 
   0   0   8    13326.65    13499.41    228.47 o 
   1   0   8    11224.76    11828.76    146.40 o 
   2   0   8     2881.54     3116.20     47.09 o 
   3   0   8       91.41       90.71     11.78 o 
   4   0   8     3670.82     3566.97     78.18 o 
   5   0   8     1215.46     1207.73     49.39 o 
   6   0   8      518.48      557.52     89.42 o 
   7   0   8      170.30      132.19     36.66 o 
   8   0   8       10.99       25.02     36.77 o 
   9   0   8       15.15        1.85     49.06 o 
  10   0   8       77.40      148.94     60.68 o 
 -12   1   8        6.89      -20.23     58.93 o 
 -11   1   8        0.94      -14.11     47.32 o 
 -10   1   8       72.31      126.98     52.31 o 
  -9   1   8      581.73      555.71     45.04 o 
  -8   1   8     3422.95     3410.70     99.34 o 
  -7   1   8     1275.73     1539.05     64.07 o 
  -6   1   8     4554.37     4762.25     82.59 o 
  -5   1   8     4501.46     4770.59     77.93 o 
  -4   1   8     8562.89     8745.64    103.94 o 
  -3   1   8     2691.07     2358.51     42.10 o 
  -2   1   8     8490.21     8363.15    100.58 o 
  -1   1   8    10719.03    11336.89    141.39 o 
   0   1   8     3069.26     3376.89     60.27 o 
   1   1   8      358.13      362.83     22.30 o 
   2   1   8       28.89       33.85     12.89 o 
   3   1   8      226.03      249.66     17.10 o 
   4   1   8      536.83      560.95     46.32 o 
   5   1   8     1327.16     1480.08     57.16 o 
   6   1   8     1023.64     1022.02     81.74 o 
   7   1   8      437.67      426.62     46.98 o 
   8   1   8      489.46      386.00     70.71 o 
   9   1   8      468.49      413.39     78.76 o 
 -12   2   8      506.37      479.19     73.16 o 
 -11   2   8      481.54      655.73     68.42 o 
 -10   2   8      495.39      542.42     79.66 o 
  -9   2   8     2683.85     2678.27     81.92 o 
  -8   2   8     1511.63     1625.36     65.27 o 
  -7   2   8     1196.77     1216.39     73.52 o 
  -6   2   8     1319.49     1386.93     50.13 o 
  -5   2   8     1958.35     2313.41     41.89 o 
  -4   2   8      521.95      500.15     19.75 o 
  -3   2   8      132.61      179.66     14.53 o 
  -2   2   8      434.79      435.48     17.55 o 
  -1   2   8     1701.11     1712.16     37.17 o 
   0   2   8     1351.28     1306.13     32.55 o 
   1   2   8     2823.70     3153.52     69.92 o 
   2   2   8     3149.92     3280.31     52.13 o 
   3   2   8     2546.77     2375.16     59.47 o 
   4   2   8     2919.38     2806.69    103.31 o 
   5   2   8     2297.32     2295.71    125.99 o 
   6   2   8      890.54     1043.64     63.10 o 
   7   2   8      236.23      285.74     40.57 o 
   8   2   8      231.96       63.50     57.54 o 
   9   2   8       84.59       79.85     64.98 o 
 -12   3   8      481.33      454.72     63.18 o 
  -8   3   8       53.68       20.63     29.89 o 
  -7   3   8       12.61       46.35     28.39 o 
  -6   3   8     1192.98     1101.13     38.59 o 
  -5   3   8     2226.78     2131.39     46.82 o 
  -4   3   8     3428.02     3360.07     52.50 o 
  -3   3   8     2375.24     2195.87     42.96 o 
  -2   3   8     5478.42     5456.72     70.76 o 
  -1   3   8     8448.17     8673.21     94.21 o 
   0   3   8     5031.65     4950.79     62.92 o 
   1   3   8     3129.29     3359.79     61.87 o 
   2   3   8     2473.23     2477.54     49.07 o 
   3   3   8     1702.70     1773.80     75.19 o 
   4   3   8      298.87      266.40     36.77 o 
   5   3   8       20.61       17.10     29.60 o 
   6   3   8       31.65      -11.72     29.29 o 
   7   3   8       43.57       65.87     35.88 o 
   8   3   8      107.06       68.42     77.16 o 
  -9   4   8      811.11      741.49     74.33 o 
  -8   4   8     1908.53     2061.11    106.73 o 
  -7   4   8     2191.32     2003.21    101.31 o 
  -6   4   8     3157.05     3069.35    126.53 o 
  -5   4   8     2845.88     2832.81     66.77 o 
  -4   4   8     2752.87     2714.07     52.55 o 
  -3   4   8     1384.14     1321.88     42.49 o 
  -2   4   8      421.79      426.01     23.25 o 
  -1   4   8      540.88      582.20     28.73 o 
   0   4   8      341.13      385.78     24.44 o 
   1   4   8      139.06      140.43     18.99 o 
   2   4   8      105.39       79.54     23.22 o 
   3   4   8      446.46      466.12     39.50 o 
   4   4   8      736.21      968.70     70.17 o 
   5   4   8      872.51      874.58     76.17 o 
   6   4   8      485.10      482.11     80.72 o 
   7   4   8      493.98      505.31    145.33 o 
 -10   5   8      549.27      571.58    102.63 o 
  -9   5   8      354.58      352.79     61.39 o 
  -8   5   8      570.73      492.63     53.04 o 
  -7   5   8      347.70      353.75     34.68 o 
  -6   5   8       25.82       39.40     15.20 o 
  -5   5   8        9.97        8.10     13.61 o 
  -4   5   8       18.28       -3.11     15.93 o 
  -3   5   8     1219.49     1256.82     45.63 o 
  -2   5   8     2738.55     2660.38     55.20 o 
  -1   5   8     1444.12     1371.51     46.81 o 
   0   5   8      303.22      327.28     27.12 o 
   1   5   8     1236.78     1237.06     41.02 o 
   2   5   8     1425.21     1491.87     84.58 o 
   3   5   8     2163.40     2224.14     78.50 o 
   4   5   8      580.48      627.73     69.23 o 
   5   5   8      416.53      346.09     77.78 o 
   6   5   8      256.49      169.18     64.67 o 
   7   5   8       37.34      -28.22     58.06 o 
 -10   6   8        8.41       45.18     54.00 o 
  -9   6   8       55.80       21.29     27.13 o 
  -8   6   8       12.88       -2.60     23.87 o 
  -7   6   8      723.84      642.31     55.43 o 
  -6   6   8     1256.94     1235.97     69.20 o 
  -5   6   8     1636.63     1539.67     56.93 o 
  -4   6   8      972.48      867.95     70.07 o 
  -3   6   8     5458.63     5123.94    123.98 o 
  -2   6   8      589.81      589.42     33.66 o 
  -1   6   8     2178.90     2242.71     91.98 o 
   0   6   8      447.67      471.28     36.11 o 
   1   6   8     1518.04     1458.74     61.27 o 
   2   6   8       14.58        8.36     40.23 o 
   3   6   8       86.56       43.71     39.84 o 
   4   6   8        8.32      -16.03     41.17 o 
   5   6   8        6.90      -31.09     60.30 o 
   6   6   8       26.48       54.31     65.42 o 
 -11   7   8      255.93      251.78     68.36 o 
 -10   7   8      552.43      561.61     48.53 o 
  -9   7   8      665.85      640.82     80.41 o 
  -8   7   8     1116.47     1259.71     75.06 o 
  -7   7   8      470.18      542.55     76.57 o 
  -6   7   8     1002.70     1018.52     76.57 o 
  -5   7   8      247.62      303.57     34.16 o 
  -4   7   8     1503.81     1377.75     60.96 o 
  -3   7   8       91.22       41.20     23.83 o 
  -2   7   8       12.77      -18.19     18.19 o 
  -1   7   8       46.40       44.02     26.43 o 
   0   7   8       19.40       17.33     19.81 o 
   1   7   8      507.45      493.16     55.83 o 
   2   7   8      602.56      716.50     56.21 o 
   3   7   8      517.39      522.68     69.79 o 
   4   7   8      290.93      303.01     63.43 o 
   5   7   8      209.43       60.80     70.92 o 
 -11   8   8      231.37      196.91     41.01 o 
 -10   8   8      180.13      121.30     38.52 o 
  -9   8   8      114.45      101.83     36.85 o 
  -8   8   8      282.66      204.32     56.84 o 
  -7   8   8      100.38       99.66     24.52 o 
  -6   8   8      108.45      100.16     27.09 o 
  -5   8   8      213.06      192.68     32.15 o 
  -4   8   8       39.61       74.52     25.95 o 
  -3   8   8      135.83      140.87     31.14 o 
  -2   8   8      329.25      354.13     32.46 o 
  -1   8   8      612.52      705.50     34.75 o 
   0   8   8      828.21      924.31    149.26 o 
   1   8   8      854.15      841.85    136.78 o 
   2   8   8      355.85      432.18     66.43 o 
   3   8   8      157.70      220.15     62.81 o 
   4   8   8      163.05      159.97     62.68 o 
 -10   9   8       29.95       36.50     37.72 o 
  -9   9   8      105.83      135.56     43.60 o 
  -8   9   8      169.99      119.31     53.58 o 
  -7   9   8      306.44      301.08     36.14 o 
  -6   9   8      494.69      542.00     45.76 o 
  -5   9   8      652.84      655.61     53.14 o 
  -4   9   8      572.35      594.70     50.61 o 
  -3   9   8      487.51      588.34     54.20 o 
  -2   9   8      463.31      476.74     36.51 o 
  -1   9   8      297.15      367.89     37.17 o 
   0   9   8      107.67       24.60     51.94 o 
   1   9   8        1.69      -14.48     57.56 o 
   2   9   8        8.78      -45.93     45.93 o 
   3   9   8        2.97      -39.83     86.77 o 
  -9  10   8      183.36       63.66     42.07 o 
  -8  10   8      166.53      218.45     35.26 o 
  -7  10   8      118.53      109.62     31.25 o 
  -6  10   8       65.75       86.42     31.32 o 
  -5  10   8       40.99       41.91     31.96 o 
  -4  10   8       37.83       -2.91     30.19 o 
  -3  10   8        4.23       -4.27     31.09 o 
  -2  10   8        3.94      -24.75     24.75 o 
  -1  10   8       65.82       20.65     32.44 o 
   0  10   8       78.70      124.23     60.55 o 
   1  10   8      125.80       65.30     69.17 o 
  -7  11   8       17.23        4.87     31.01 o 
  -6  11   8       11.53        0.25     32.63 o 
  -5  11   8      100.35       77.50     36.54 o 
  -4  11   8       94.26       91.33     38.49 o 
  -3  11   8       86.98       96.33     42.95 o 
  -2  11   8      241.24      291.53     99.13 o 
  -1 -12   9      100.41      163.26     63.10 o 
   0 -12   9      202.97      183.16     84.53 o 
   1 -12   9      110.67      112.73     64.86 o 
   2 -12   9      126.35      132.09     52.38 o 
   3 -12   9      173.30      239.30     68.05 o 
   4 -12   9      114.05       49.61     57.59 o 
   5 -12   9       55.36       82.38     52.45 o 
   6 -12   9        4.71       -2.37     49.30 o 
  -3 -11   9      233.54      206.15     78.22 o 
  -2 -11   9      238.53      320.72     67.85 o 
  -1 -11   9       87.37       98.01     53.52 o 
   0 -11   9        6.47      -44.07     62.43 o 
   1 -11   9       33.29        4.52     43.53 o 
   2 -11   9        6.19        3.68     33.66 o 
   3 -11   9       20.69       21.17     34.15 o 
   4 -11   9       32.34       38.61     27.41 o 
   5 -11   9       70.76       78.35     45.43 o 
   6 -11   9       91.48       88.77     53.18 o 
   7 -11   9      119.28      212.39     65.68 o 
  -4 -10   9       37.03       48.19     74.91 o 
  -3 -10   9        3.69      -18.71     46.70 o 
  -2 -10   9       36.15       19.52     45.89 o 
  -1 -10   9       27.49       16.49     35.04 o 
   0 -10   9      103.46       65.25     36.63 o 
   1 -10   9      349.86      369.33     48.96 o 
   2 -10   9      662.29      664.58     49.29 o 
   3 -10   9      197.34      200.96     30.52 o 
   4 -10   9      280.79      319.26     33.62 o 
   5 -10   9      217.13      200.30     56.64 o 
   6 -10   9      106.11      132.66     45.85 o 
   7 -10   9      236.85      231.65     49.81 o 
   8 -10   9       26.55       53.77     58.01 o 
  -6  -9   9       57.24       67.80     63.80 o 
  -5  -9   9      137.44      221.86     73.04 o 
  -4  -9   9      422.97      418.51     89.40 o 
  -3  -9   9      494.09      513.33     67.12 o 
  -2  -9   9      770.63      905.99     85.77 o 
  -1  -9   9      484.33      540.29     75.18 o 
   0  -9   9      787.26      769.65     49.91 o 
   1  -9   9     1021.84     1080.02     63.72 o 
   2  -9   9      945.96      982.47     49.61 o 
   3  -9   9      218.74      224.35     30.44 o 
   4  -9   9      166.66      152.30     26.81 o 
   5  -9   9       60.48       75.91     31.49 o 
   6  -9   9        3.66       12.33     30.92 o 
   7  -9   9       21.85       12.55     49.57 o 
   8  -9   9       41.31       28.33     40.46 o 
   9  -9   9       59.17       60.22     46.06 o 
  -7  -8   9      431.01      417.78     73.10 o 
  -6  -8   9      336.36      375.34     59.57 o 
  -5  -8   9      562.07      640.25    194.40 o 
  -4  -8   9       94.22      100.51     61.93 o 
  -3  -8   9      313.26      310.69     53.69 o 
  -2  -8   9      411.01      397.31     55.14 o 
  -1  -8   9      107.85      100.80     26.71 o 
   0  -8   9       26.75       23.28     22.69 o 
   1  -8   9      143.32      105.23     24.35 o 
   2  -8   9      340.09      331.34     31.95 o 
   3  -8   9       97.30       45.60     21.78 o 
   4  -8   9       70.96       66.46     21.88 o 
   5  -8   9      103.03       81.93     29.51 o 
   6  -8   9      307.70      254.31     38.00 o 
   7  -8   9      272.68      148.26     41.11 o 
   8  -8   9      211.57      197.72     45.68 o 
   9  -8   9      169.10      276.45     51.89 o 
  10  -8   9      102.92      109.37     67.92 o 
  -8  -7   9       83.24      124.80     62.68 o 
  -7  -7   9      101.49       30.37     63.36 o 
  -6  -7   9       93.59       81.71     33.38 o 
  -5  -7   9        0.93       -7.13     27.88 o 
  -4  -7   9       88.21       79.92     33.51 o 
  -3  -7   9      446.92      479.69     56.53 o 
  -2  -7   9      361.90      276.79     71.00 o 
  -1  -7   9      653.44      651.65     46.81 o 
   0  -7   9     1209.82     1140.66     43.03 o 
   1  -7   9     2728.54     2767.57     59.08 o 
   2  -7   9     2066.78     2125.87     56.72 o 
   3  -7   9     1726.83     1816.68     57.10 o 
   4  -7   9     1123.24     1116.71     83.18 o 
   5  -7   9      781.11      807.17     51.03 o 
   6  -7   9       52.53       56.09     27.12 o 
   7  -7   9       45.72       68.79     34.73 o 
   8  -7   9       87.90       89.60     40.67 o 
   9  -7   9       51.60       65.68     53.18 o 
  10  -7   9        0.27      -12.66     46.68 o 
  -9  -6   9       33.22      -14.22     50.35 o 
  -8  -6   9      152.73      255.83     64.19 o 
  -7  -6   9      421.07      483.91     85.59 o 
  -6  -6   9      813.49      815.37     47.91 o 
  -5  -6   9     1224.79     1309.36     60.42 o 
  -4  -6   9     1213.65     1259.94     58.74 o 
  -3  -6   9     1162.58     1185.04     61.47 o 
  -2  -6   9     1687.13     1736.67     45.50 o 
  -1  -6   9     1710.73     1661.82     59.77 o 
   0  -6   9      258.61      253.76     24.39 o 
   1  -6   9      422.13      425.99     26.32 o 
   2  -6   9      333.59      323.19     26.11 o 
   3  -6   9      472.00      460.97     29.42 o 
   4  -6   9      365.81      289.82     27.26 o 
   5  -6   9       83.15       42.94     24.41 o 
   6  -6   9      377.12      312.95     40.01 o 
   7  -6   9      104.44      124.89     45.52 o 
   8  -6   9      598.90      524.72     57.65 o 
   9  -6   9       81.03      106.96     51.23 o 
  10  -6   9      179.86      167.44     56.28 o 
  -9  -5   9      688.73      740.75     84.40 o 
  -8  -5   9     1257.24     1386.63    101.00 o 
  -7  -5   9      934.84     1070.74     74.19 o 
  -6  -5   9     1964.13     1933.16    117.19 o 
  -5  -5   9      855.11      838.31     45.34 o 
  -4  -5   9      864.85      945.67     47.15 o 
  -3  -5   9      923.87      936.76     41.31 o 
  -2  -5   9      172.07      174.68     18.29 o 
  -1  -5   9      270.26      277.14     26.17 o 
   0  -5   9      728.06      777.17     27.46 o 
   1  -5   9     1245.82     1241.20     42.18 o 
   2  -5   9      195.91      187.42     19.31 o 
   3  -5   9     1955.90     1935.68     49.94 o 
   4  -5   9     1884.27     1871.73     68.22 o 
   5  -5   9     1466.26     1375.89     44.06 o 
   6  -5   9      895.54      796.12     49.37 o 
   7  -5   9      719.07      707.78     60.65 o 
   8  -5   9      371.71      425.88     83.28 o 
   9  -5   9      294.03      297.01     61.26 o 
  10  -5   9       67.15       88.71     50.91 o 
 -10  -4   9      204.05       90.72     51.85 o 
  -9  -4   9      307.15      256.85     75.35 o 
  -8  -4   9      144.28       94.14     92.20 o 
  -7  -4   9       14.96      -14.25     28.57 o 
  -6  -4   9      312.24      177.67     44.79 o 
  -5  -4   9      699.12      699.00     38.89 o 
  -4  -4   9     1130.96     1126.19     61.96 o 
  -3  -4   9     2745.14     2726.91     74.97 o 
  -2  -4   9     1687.97     1782.11     38.04 o 
  -1  -4   9     5164.77     5444.51     79.79 o 
   0  -4   9     3672.88     3829.69     64.03 o 
   1  -4   9     2076.63     2025.73     42.07 o 
   2  -4   9     3193.66     3099.09     60.45 o 
   3  -4   9     1018.43      941.89     50.08 o 
   4  -4   9      263.68      280.00     27.90 o 
   5  -4   9      153.46      144.81     21.97 o 
   6  -4   9      610.92      657.47     45.17 o 
   7  -4   9       32.42       31.27     26.68 o 
   8  -4   9      135.33       82.08     50.00 o 
   9  -4   9      112.32       67.18     47.00 o 
  10  -4   9       72.42       38.34     50.85 o 
 -10  -3   9       54.92       59.64     40.30 o 
  -9  -3   9      290.33      340.75     91.14 o 
  -8  -3   9      683.28      687.32     64.83 o 
  -7  -3   9     1050.07     1250.21     95.86 o 
  -6  -3   9     2483.62     2598.94     86.52 o 
  -5  -3   9     3623.75     3684.99    128.56 o 
  -4  -3   9     4603.45     4687.94     82.41 o 
  -3  -3   9     6703.66     6911.57    101.36 o 
  -2  -3   9     3957.13     3835.30     53.43 o 
  -1  -3   9     1079.99      995.53     34.19 o 
   0  -3   9     1891.86     1996.65     44.93 o 
   1  -3   9       82.46       97.19     14.46 o 
   2  -3   9      366.53      441.92     42.38 o 
   3  -3   9      389.01      386.89     25.16 o 
   4  -3   9     1016.94     1045.92     45.35 o 
   5  -3   9      369.49      368.20     28.44 o 
   6  -3   9      301.28      357.15     36.89 o 
   7  -3   9      910.47      843.12     97.41 o 
   8  -3   9      729.28      631.06     73.36 o 
   9  -3   9      353.75      362.21     65.85 o 
  10  -3   9      176.98      220.77     89.96 o 
 -11  -2   9      507.61      582.66     62.46 o 
 -10  -2   9      968.34      902.47     69.78 o 
  -9  -2   9      723.04      762.76    124.29 o 
  -8  -2   9     1836.12     1764.64     72.09 o 
  -7  -2   9     1571.48     1551.99     63.26 o 
  -6  -2   9     1248.01     1229.46     56.73 o 
  -5  -2   9     1425.14     1463.13     50.15 o 
  -4  -2   9      952.56      939.69     36.60 o 
  -3  -2   9      249.12      261.63     20.66 o 
  -2  -2   9      909.38      960.06     33.81 o 
  -1  -2   9     2932.75     2970.20     57.46 o 
   0  -2   9     1905.78     1971.87     56.07 o 
   1  -2   9     4448.64     4600.96     74.10 o 
   2  -2   9     4116.34     4301.87     66.99 o 
   3  -2   9     3247.87     3231.31     54.39 o 
   4  -2   9     2809.80     2743.25     58.86 o 
   5  -2   9     2790.30     2757.92     64.69 o 
   6  -2   9     1270.92     1237.41     47.02 o 
   7  -2   9      576.66      508.40     51.39 o 
   8  -2   9       99.85       73.80     37.21 o 
   9  -2   9      184.84      166.60     84.34 o 
  10  -2   9       12.52       41.11     55.39 o 
 -11  -1   9      161.20      136.32     37.44 o 
 -10  -1   9       37.43       30.39     28.56 o 
  -9  -1   9       18.67        8.27     22.00 o 
  -8  -1   9        5.59      -13.26     19.35 o 
  -7  -1   9      106.06      108.41     24.68 o 
  -6  -1   9      133.30      116.25     20.63 o 
  -5  -1   9      277.06      240.74     23.74 o 
  -4  -1   9     3331.59     3424.49     82.12 o 
  -3  -1   9     4030.35     3959.89     61.84 o 
  -2  -1   9     5842.04     5906.17     93.49 o 
  -1  -1   9     1751.52     1784.00     47.21 o 
   0  -1   9     7501.96     7865.43    117.54 o 
   1  -1   9     5829.77     6126.32     89.91 o 
   2  -1   9     1214.58     1269.33     34.68 o 
   3  -1   9      306.66      286.60     17.63 o 
   4  -1   9      322.00      324.91     25.69 o 
   5  -1   9      352.26      328.82     32.55 o 
   6  -1   9       35.67       18.81     22.11 o 
   7  -1   9        1.55       -5.47     30.09 o 
   8  -1   9      408.27      408.77     77.81 o 
   9  -1   9      170.70      111.84     73.16 o 
  10  -1   9       95.85       65.78     60.44 o 
 -12   0   9       12.81       22.85     58.93 o 
 -11   0   9      436.66      449.10     80.53 o 
 -10   0   9      447.05      524.88     81.53 o 
  -9   0   9     1668.84     1675.30     58.52 o 
  -8   0   9     2387.77     2604.55     90.23 o 
  -7   0   9     2504.72     2637.38     71.20 o 
  -6   0   9     2600.87     2737.62     73.31 o 
  -5   0   9     3477.48     3910.35     77.52 o 
  -4   0   9     2823.04     2909.60     57.82 o 
  -3   0   9     2029.06     2131.35     54.56 o 
  -2   0   9     2641.28     2733.03     61.08 o 
  -1   0   9      902.98     1046.44     36.00 o 
   0   0   9       16.77        9.32     11.88 o 
   1   0   9      131.80      137.53     17.87 o 
   2   0   9      863.64      879.12     26.52 o 
   3   0   9      110.10       91.64     13.41 o 
   4   0   9     2486.38     2404.64     56.79 o 
   5   0   9     1900.77     1949.77     63.91 o 
   6   0   9     2323.39     2253.68     69.98 o 
   7   0   9       17.55        5.14     23.40 o 
   8   0   9      730.22      706.20     85.18 o 
   9   0   9      379.61      331.91     74.78 o 
 -12   1   9      874.48     1043.90    105.25 o 
 -11   1   9      492.22      454.09     74.41 o 
 -10   1   9      992.24      888.83     84.15 o 
  -9   1   9      369.18      403.18     58.68 o 
  -8   1   9     2701.16     2698.05     89.38 o 
  -7   1   9      323.41      443.52     53.19 o 
  -6   1   9        2.60       38.28     15.52 o 
  -5   1   9       10.04        7.08      9.59 o 
  -4   1   9      530.89      570.70     21.96 o 
  -3   1   9       59.80       52.42     12.97 o 
  -2   1   9     2268.70     2465.80     59.98 o 
  -1   1   9     4276.14     4527.12     78.94 o 
   0   1   9     4978.53     4911.82     98.28 o 
   1   1   9     6044.73     6217.41     94.29 o 
   2   1   9      767.97      825.25     38.99 o 
   3   1   9     2129.91     2121.10     43.36 o 
   4   1   9     2645.04     2642.33     67.59 o 
   5   1   9     2732.55     2775.44     78.68 o 
   6   1   9       51.68       64.32     27.62 o 
   7   1   9      168.03      159.99     29.91 o 
   8   1   9       17.27       45.06     55.64 o 
   9   1   9        9.10      -40.80     57.41 o 
 -12   2   9       80.42       77.66     52.56 o 
 -11   2   9      119.01      170.80     49.44 o 
 -10   2   9       45.93       44.63     30.41 o 
  -9   2   9       22.79        9.10     23.20 o 
  -8   2   9     1875.10     1856.56    118.98 o 
  -7   2   9      201.51      196.87     28.21 o 
  -6   2   9     3139.05     3058.60     56.26 o 
  -5   2   9     1852.59     1803.65     37.56 o 
  -4   2   9     5498.97     5880.82     79.56 o 
  -3   2   9     1939.71     1704.93     37.87 o 
  -2   2   9     3176.14     2878.98     46.53 o 
  -1   2   9     3617.88     3500.14     55.55 o 
   0   2   9     1919.20     1952.19     42.70 o 
   1   2   9     1315.54     1367.26     35.39 o 
   2   2   9      458.72      525.21     31.75 o 
   3   2   9      197.32      161.76     23.76 o 
   4   2   9        1.34      -24.74     24.74 o 
   5   2   9      158.43      128.76     35.40 o 
   6   2   9      374.52      385.38     47.20 o 
   7   2   9       62.42       45.65     32.61 o 
   8   2   9      184.67      261.45     73.50 o 
 -12   3   9      296.01      196.27     55.93 o 
 -11   3   9      176.50      182.16     46.45 o 
 -10   3   9      890.55      917.67     68.29 o 
  -8   3   9     4893.79     4855.28    164.69 o 
  -7   3   9     3824.68     3638.87    195.33 o 
  -6   3   9     3002.85     2820.27     62.69 o 
  -5   3   9     1438.90     1346.08     35.88 o 
  -4   3   9      699.40      653.94     26.35 o 
  -3   3   9      329.64      346.71     20.77 o 
  -2   3   9        5.13        0.60     10.38 o 
  -1   3   9      112.33      108.26     15.56 o 
   0   3   9       98.60       93.34     15.14 o 
   1   3   9      200.71      212.06     21.18 o 
   2   3   9     1120.56     1105.07     40.40 o 
   3   3   9     2394.42     2415.57     62.82 o 
   4   3   9     1812.39     1900.91    143.82 o 
   5   3   9     1119.76     1157.48     82.88 o 
   6   3   9      519.02      514.53     61.27 o 
   7   3   9      443.01      426.11     68.79 o 
   8   3   9      373.70      443.85    115.11 o 
  -9   4   9       83.47       35.28     36.57 o 
  -8   4   9      195.41      192.22     35.89 o 
  -7   4   9      210.28      229.36     30.29 o 
  -6   4   9        8.48      -17.85     18.32 o 
  -5   4   9      708.39      660.57     25.55 o 
  -4   4   9     1914.53     1869.76     50.16 o 
  -3   4   9     3672.72     3505.40     74.11 o 
  -2   4   9     3700.07     3879.99     69.19 o 
  -1   4   9     1478.09     1573.34     45.27 o 
   0   4   9     1192.89     1248.54     35.83 o 
   1   4   9     1946.43     2029.49     55.05 o 
   2   4   9     1613.58     1678.23    113.75 o 
   3   4   9      995.25     1090.83     99.50 o 
   4   4   9      327.60      339.95     81.59 o 
   5   4   9       90.48       88.27     61.05 o 
   6   4   9       44.12       86.27     50.19 o 
   7   4   9        6.19       38.46     45.70 o 
 -10   5   9       83.07      102.75     87.83 o 
  -9   5   9      363.15      180.48     45.88 o 
  -8   5   9      399.35      353.96     36.64 o 
  -7   5   9      890.30      771.15    111.49 o 
  -6   5   9     2207.47     2114.23     63.97 o 
  -5   5   9     3424.41     3286.21     93.01 o 
  -4   5   9     3521.47     3388.88     84.07 o 
  -3   5   9     2027.10     1949.47     63.69 o 
  -2   5   9     1224.53     1322.10     44.64 o 
  -1   5   9     3069.98     3201.85    114.46 o 
   0   5   9      552.05      539.80     33.64 o 
   1   5   9      114.20      131.15     21.20 o 
   2   5   9       19.86       -3.52     24.85 o 
   3   5   9       10.55      -21.80     27.17 o 
   4   5   9       73.56       50.30     41.48 o 
   5   5   9       90.37       13.98     57.68 o 
   6   5   9      199.16      233.85     73.91 o 
 -10   6   9      477.53      282.18     63.51 o 
  -9   6   9      868.34      916.63     54.72 o 
  -8   6   9      435.78      487.33     44.91 o 
  -7   6   9      809.46      741.82     53.40 o 
  -6   6   9      126.38      127.99     23.47 o 
  -5   6   9      707.18      725.79     43.47 o 
  -4   6   9      150.91       94.53     24.46 o 
  -3   6   9      331.05      410.50     38.67 o 
  -2   6   9     1271.91     1146.66     51.35 o 
  -1   6   9      309.68      246.65     24.41 o 
   0   6   9      606.97      556.30     34.63 o 
   1   6   9     1188.05     1121.27     59.30 o 
   2   6   9     1162.09     1254.05     65.80 o 
   3   6   9      813.38      647.02     69.44 o 
   4   6   9      463.58      451.29     97.07 o 
   5   6   9      297.63      340.97     82.65 o 
   6   6   9      289.36      326.49     83.78 o 
 -11   7   9       94.28      183.43     61.70 o 
 -10   7   9       82.99       64.19     32.51 o 
  -9   7   9        8.50       42.14     31.52 o 
  -8   7   9        1.00      -26.95     26.95 o 
  -7   7   9       38.76       52.31     21.57 o 
  -6   7   9      500.95      494.15     38.92 o 
  -5   7   9      134.03      125.65     27.64 o 
  -4   7   9      716.41      764.00     49.95 o 
  -3   7   9      301.33      302.73     37.26 o 
  -2   7   9      717.93      803.79     41.30 o 
  -1   7   9     1101.99     1216.33     45.42 o 
   0   7   9     1470.62     1521.80     66.84 o 
   1   7   9      668.39      731.00     66.08 o 
   2   7   9      250.14      319.98     53.32 o 
   3   7   9      199.13      199.09     89.83 o 
   4   7   9       60.23       39.13     50.63 o 
   5   7   9       25.04       65.02     57.86 o 
 -11   8   9      108.54       83.74     53.99 o 
 -10   8   9      163.72      116.75     38.09 o 
  -9   8   9      242.94      275.19     69.83 o 
  -8   8   9      447.53      472.88    113.78 o 
  -7   8   9      596.32      556.42     47.13 o 
  -6   8   9      600.95      544.37     44.22 o 
  -5   8   9      651.35      686.69     50.69 o 
  -4   8   9      463.21      430.62     44.21 o 
  -3   8   9      664.08      616.05     76.88 o 
  -2   8   9      206.93      277.55     47.86 o 
  -1   8   9       74.91       88.86     21.41 o 
   0   8   9        4.17      -17.13     33.09 o 
   1   8   9       34.54      -49.32     49.32 o 
   2   8   9       75.35       46.05     45.92 o 
   3   8   9       88.03       69.31     91.95 o 
 -10   9   9      147.59      164.53     45.21 o 
  -9   9   9      163.26      148.93     52.42 o 
  -8   9   9       90.94       72.22     37.54 o 
  -7   9   9       32.87       72.01     35.93 o 
  -6   9   9        0.84      -24.22     24.22 o 
  -5   9   9        1.82      -15.72     25.18 o 
  -4   9   9        0.22      -20.93     26.10 o 
  -3   9   9       21.18      -10.65     29.01 o 
  -2   9   9      108.92      148.87     28.08 o 
  -1   9   9      206.78      278.88     55.79 o 
   0   9   9      223.14      260.44     65.30 o 
   1   9   9      287.54      204.51     74.91 o 
   2   9   9      239.20      223.93     61.99 o 
  -9  10   9       18.37       70.88     44.42 o 
  -8  10   9       33.10       35.76     27.79 o 
  -7  10   9      200.84      165.40     36.27 o 
  -6  10   9      159.76      135.70     43.41 o 
  -5  10   9      326.58      303.00     68.35 o 
  -4  10   9      292.53      280.12     44.04 o 
  -3  10   9      197.71      182.62     43.03 o 
  -2  10   9      234.35      239.16     39.38 o 
  -1  10   9      327.50      441.93     59.85 o 
   0  10   9      111.67      115.13     45.05 o 
  -7  11   9       96.34       39.44     34.86 o 
  -6  11   9      137.36      144.75     53.88 o 
  -5  11   9      105.98      160.25     44.24 o 
  -4  11   9       62.58      105.70     43.26 o 
  -3  11   9       25.70       20.64     39.58 o 
   0 -12  10        5.90       95.01     74.29 o 
   1 -12  10       15.52      -22.88     86.21 o 
   2 -12  10       13.73       26.14     46.01 o 
   3 -12  10       32.05       11.55     39.03 o 
   4 -12  10       50.61       35.30     57.57 o 
   5 -12  10       58.14       27.22     46.58 o 
  -3 -11  10       20.23       62.92     57.93 o 
  -2 -11  10       12.38       -1.15     81.28 o 
  -1 -11  10      312.51      278.53     64.85 o 
   0 -11  10       47.10       98.11     53.13 o 
   1 -11  10      143.52      161.88     52.72 o 
   2 -11  10      176.71      138.34     41.90 o 
   3 -11  10      182.00      260.84     44.93 o 
   4 -11  10       84.96       90.09     31.65 o 
   5 -11  10       90.14      136.12     50.48 o 
   6 -11  10       68.49      114.99     50.35 o 
   7 -11  10       34.40       22.09     48.94 o 
  -4 -10  10      339.36      349.96     96.89 o 
  -3 -10  10      359.41      381.04     67.80 o 
  -2 -10  10      887.97      790.84     80.15 o 
  -1 -10  10       66.61       64.30     49.01 o 
   0 -10  10      313.67      315.98     41.50 o 
   1 -10  10      120.17       89.28     37.82 o 
   2 -10  10      195.46      222.35     42.17 o 
   3 -10  10       10.48      -16.87     27.35 o 
   4 -10  10        1.39      -12.73     25.15 o 
   5 -10  10        4.06       38.23     41.94 o 
   6 -10  10       41.39       24.90     40.73 o 
   7 -10  10       79.17       37.07     40.91 o 
   8 -10  10       69.45       97.34     47.85 o 
  -6  -9  10      317.76      197.39     72.54 o 
  -5  -9  10      193.29      248.33     76.16 o 
  -4  -9  10      137.92       85.90     67.55 o 
  -3  -9  10       89.14       40.14     46.80 o 
  -2  -9  10      352.06      288.24    104.38 o 
  -1  -9  10       24.96       13.12     25.93 o 
   0  -9  10        1.07      -22.84     24.13 o 
   1  -9  10      241.25      246.50     41.54 o 
   2  -9  10      212.93      227.15     49.07 o 
   3  -9  10      102.23      111.28     26.14 o 
   4  -9  10      110.37      107.89     26.10 o 
   5  -9  10      284.25      304.96     41.85 o 
   6  -9  10      160.42      139.29     36.69 o 
   7  -9  10      253.09      361.91     57.48 o 
   8  -9  10      225.38      208.98     52.55 o 
   9  -9  10       57.53       42.95     46.00 o 
  -7  -8  10        0.55      -25.10     66.92 o 
  -6  -8  10        6.84        8.48     40.70 o 
  -5  -8  10      203.87      125.06     48.42 o 
  -4  -8  10       54.80       21.47     51.69 o 
  -3  -8  10      850.18      973.36    104.88 o 
  -2  -8  10      570.92      573.60     63.08 o 
  -1  -8  10      709.03      716.45     46.44 o 
   0  -8  10      943.86      941.82     50.57 o 
   1  -8  10     1101.84     1154.76     52.48 o 
   2  -8  10     1118.69     1189.14     52.20 o 
   3  -8  10      621.96      542.93     46.08 o 
   4  -8  10      141.78      126.76     26.87 o 
   5  -8  10        4.85       69.57     28.08 o 
   6  -8  10       22.90       -0.92     28.35 o 
   7  -8  10       41.02      -27.67     34.42 o 
   8  -8  10        0.03      -29.66     37.31 o 
   9  -8  10        4.74       37.48     44.69 o 
  -8  -7  10      124.25      101.61     60.63 o 
  -7  -7  10      451.60      643.38     90.18 o 
  -6  -7  10      789.77      807.09     57.15 o 
  -5  -7  10     1083.38     1196.68     68.71 o 
  -4  -7  10      610.96      563.85     61.61 o 
  -3  -7  10      920.27     1013.51     74.86 o 
  -2  -7  10      907.81      815.52     54.15 o 
  -1  -7  10      662.67      786.34     44.43 o 
   0  -7  10      448.28      449.93     33.45 o 
   1  -7  10       19.03        3.71     17.13 o 
   2  -7  10       31.10       13.34     19.49 o 
   3  -7  10        0.24      -16.14     19.13 o 
   4  -7  10       13.52       36.05     21.43 o 
   5  -7  10      751.10      771.12     54.08 o 
   6  -7  10      292.30      283.55     37.82 o 
   7  -7  10      183.76      195.11     54.41 o 
   8  -7  10      221.12      138.46     66.04 o 
   9  -7  10      181.72      199.79     62.13 o 
  -9  -6  10      420.81      334.92     74.34 o 
  -8  -6  10      537.61      461.53     78.55 o 
  -7  -6  10      695.99      789.10     85.83 o 
  -6  -6  10      638.84      618.42     89.75 o 
  -5  -6  10      465.70      498.77     42.49 o 
  -4  -6  10      473.15      476.18     52.08 o 
  -3  -6  10       97.29       68.12     34.95 o 
  -2  -6  10        0.98        0.37     15.23 o 
  -1  -6  10        4.60       10.71     15.72 o 
   0  -6  10     2290.75     2210.09     54.99 o 
   1  -6  10      746.97      700.11     32.28 o 
   2  -6  10     1165.12     1156.76     43.66 o 
   3  -6  10      381.45      388.56     31.43 o 
   4  -6  10     4723.80     4774.19     94.27 o 
   5  -6  10      529.15      585.70     34.12 o 
   6  -6  10      699.62      719.48     63.38 o 
   7  -6  10      374.09      388.73     41.80 o 
   8  -6  10      248.70      252.41     48.81 o 
   9  -6  10       59.59       32.44     56.25 o 
  10  -6  10        5.96       29.36     48.45 o 
  -9  -5  10       12.56        0.35     46.96 o 
  -8  -5  10       45.10      -13.55     39.52 o 
  -7  -5  10       38.28       14.15     32.36 o 
  -6  -5  10      338.13      273.60     44.69 o 
  -5  -5  10      580.79      625.20     53.34 o 
  -4  -5  10      947.07     1030.22     74.19 o 
  -3  -5  10     2624.63     2579.88     74.48 o 
  -2  -5  10     1594.07     1668.44     42.66 o 
  -1  -5  10      878.71      922.92     33.88 o 
   0  -5  10     1455.87     1556.06     41.83 o 
   1  -5  10     1056.97     1169.72     37.72 o 
   2  -5  10     1574.95     1565.21     42.61 o 
   3  -5  10      593.47      572.35     38.16 o 
   4  -5  10      178.30      170.37     24.37 o 
   5  -5  10       29.79       42.70     19.89 o 
   6  -5  10        8.04       21.18     27.01 o 
   7  -5  10        8.42       -8.51     27.37 o 
   8  -5  10      203.65      198.64     53.79 o 
   9  -5  10      139.58      147.04     55.73 o 
  10  -5  10       72.80       27.35     52.90 o 
 -10  -4  10      230.91      258.85     62.10 o 
  -9  -4  10      536.31      393.52     62.64 o 
  -8  -4  10      591.47      532.14    109.31 o 
  -7  -4  10     1006.49     1156.91     69.95 o 
  -6  -4  10     1450.88     1622.85     77.14 o 
  -5  -4  10     1834.91     1911.80     56.41 o 
  -4  -4  10     2032.16     2110.21     55.57 o 
  -3  -4  10      819.09      788.01     47.23 o 
  -2  -4  10     1670.41     1742.71     38.39 o 
  -1  -4  10      368.67      381.82     28.93 o 
   0  -4  10      268.30      286.64     18.89 o 
   1  -4  10      904.00      914.06     30.94 o 
   2  -4  10        1.52       -1.90     13.80 o 
   3  -4  10       19.74       28.21     17.03 o 
   4  -4  10      535.59      533.62     34.07 o 
   5  -4  10      687.13      645.95     36.05 o 
   6  -4  10      625.76      703.11     74.81 o 
   7  -4  10      817.68      850.20     55.82 o 
   8  -4  10      562.81      384.86    134.97 o 
   9  -4  10      257.86      194.53    163.43 o 
  10  -4  10      111.78      134.09     60.61 o 
 -10  -3  10      588.42      624.43     68.17 o 
  -9  -3  10      560.74      587.88     64.52 o 
  -8  -3  10      498.20      570.75     52.12 o 
  -7  -3  10      447.22      526.96     48.10 o 
  -6  -3  10      158.62      126.41     29.34 o 
  -5  -3  10       30.98       30.09     23.25 o 
  -4  -3  10      265.14      287.00     39.97 o 
  -3  -3  10     1550.29     1448.50     55.82 o 
  -2  -3  10     1715.42     1529.29     33.08 o 
  -1  -3  10     1815.41     1763.98     44.15 o 
   0  -3  10     3350.41     3312.35     66.28 o 
   1  -3  10     3192.32     3320.99     59.11 o 
   2  -3  10     2413.57     2291.73     48.94 o 
   3  -3  10     1761.95     1794.38     43.72 o 
   4  -3  10     1250.01     1329.17     43.72 o 
   5  -3  10     1088.84     1198.41     46.48 o 
   6  -3  10      731.86      752.12     63.71 o 
   7  -3  10      178.17       95.33     35.22 o 
   8  -3  10        2.58       26.02     34.26 o 
   9  -3  10        1.90       35.75     48.49 o 
  10  -3  10        0.05      -49.98     49.98 o 
 -11  -2  10       14.09       35.80     55.12 o 
 -10  -2  10        2.83        5.19     30.31 o 
  -9  -2  10      112.70      144.14     50.69 o 
  -8  -2  10      343.95      305.22     38.91 o 
  -7  -2  10      830.10      848.77     68.01 o 
  -6  -2  10      336.96      308.61     34.79 o 
  -5  -2  10     4008.90     3981.64     89.72 o 
  -4  -2  10     3691.53     3556.54     73.67 o 
  -3  -2  10     3284.15     3437.42     65.97 o 
  -2  -2  10     2512.30     2514.21     51.81 o 
  -1  -2  10     7225.60     7264.18    102.40 o 
   0  -2  10     2705.78     2664.51     49.59 o 
   1  -2  10     1439.46     1425.44     37.37 o 
   2  -2  10       51.39       71.43     15.08 o 
   3  -2  10       14.22        8.99     13.98 o 
   4  -2  10        1.49       -4.14     16.30 o 
   5  -2  10      114.16      125.34     27.28 o 
   6  -2  10      214.38      211.43     29.09 o 
   7  -2  10      263.43      257.41     44.92 o 
   8  -2  10      399.09      298.97     49.83 o 
   9  -2  10      131.96      125.03     58.63 o 
 -11  -1  10      636.73      690.74     56.29 o 
 -10  -1  10      699.65      735.67    167.05 o 
  -9  -1  10      952.11      996.88     53.38 o 
  -8  -1  10     2068.49     2039.95     70.76 o 
  -7  -1  10     1855.17     1852.90     65.67 o 
  -6  -1  10      543.20      616.34     32.18 o 
  -5  -1  10     2332.27     2274.45     69.94 o 
  -4  -1  10     1006.18     1046.78     48.54 o 
  -3  -1  10      322.19      289.23     18.06 o 
  -2  -1  10      121.47      162.13     16.35 o 
  -1  -1  10       99.41      112.52     16.97 o 
   0  -1  10       92.09       60.80     12.39 o 
   1  -1  10      191.22      133.22     17.00 o 
   2  -1  10      561.76      492.38     25.25 o 
   3  -1  10     1480.48     1556.24     34.70 o 
   4  -1  10     2876.20     3068.59     65.84 o 
   5  -1  10     1375.27     1558.84     61.71 o 
   6  -1  10      794.73      760.52     43.92 o 
   7  -1  10      102.96      118.39     38.32 o 
   8  -1  10      282.12      364.84     71.37 o 
   9  -1  10      305.89      277.17    137.28 o 
 -11   0  10      358.30      345.97     78.03 o 
 -10   0  10      557.48      574.58     81.03 o 
  -9   0  10      347.85      340.85     42.67 o 
  -8   0  10     1265.41     1306.78     52.29 o 
  -7   0  10      809.60      740.11     45.79 o 
  -6   0  10       22.05       20.04     18.63 o 
  -5   0  10     1810.01     1897.76     52.57 o 
  -4   0  10     1687.15     1680.37     44.67 o 
  -3   0  10     9450.28     9933.38    145.23 o 
  -2   0  10     2318.27     2089.31     44.45 o 
  -1   0  10    10949.77    11150.85    158.18 o 
   0   0  10     3871.20     4038.39     70.28 o 
   1   0  10     1749.49     1795.91     39.30 o 
   2   0  10     5294.26     5655.39     79.86 o 
   3   0  10      508.14      478.61     22.63 o 
   4   0  10     1146.61     1183.68     53.15 o 
   5   0  10      364.28      352.76     35.88 o 
   6   0  10      186.00      157.97     29.79 o 
   7   0  10       31.40       42.34     25.65 o 
   8   0  10       45.65      -33.50     48.87 o 
   9   0  10       11.36       50.71     59.26 o 
 -12   1  10       27.51      134.47     60.43 o 
 -11   1  10        6.18       81.78     50.32 o 
 -10   1  10      126.07       56.31     47.32 o 
  -9   1  10      246.82      270.27     45.95 o 
  -8   1  10     1602.43     1460.91     91.39 o 
  -7   1  10     1339.61     1425.57     46.89 o 
  -6   1  10     1656.96     1592.04     50.26 o 
  -5   1  10     2435.73     2360.03     47.46 o 
  -4   1  10     5111.22     5318.29     77.23 o 
  -3   1  10     5207.40     5228.50     90.70 o 
  -2   1  10     2049.59     1973.21     40.49 o 
  -1   1  10     2638.47     2678.88     50.69 o 
   0   1  10      899.62      905.74     63.00 o 
   1   1  10      406.32      366.13     23.88 o 
   2   1  10       25.69       21.57     12.59 o 
   3   1  10       97.75       78.97     17.11 o 
   4   1  10      692.37      603.97     58.93 o 
   5   1  10      510.61      416.16     39.99 o 
   6   1  10      386.68      315.73     43.68 o 
   7   1  10      182.70      230.77     40.89 o 
   8   1  10      257.47      234.81     67.85 o 
 -12   2  10      475.47      347.47     66.42 o 
 -11   2  10      179.50      212.63     53.56 o 
 -10   2  10      530.41      626.39     69.79 o 
  -9   2  10     1344.37     1377.88     85.52 o 
  -8   2  10     4682.82     4796.58    118.26 o 
  -7   2  10     1843.36     1895.86     69.96 o 
  -6   2  10      223.47      241.97     24.96 o 
  -5   2  10      279.13      263.55     17.97 o 
  -4   2  10       78.80       72.60     19.25 o 
  -3   2  10      116.73       86.40     13.95 o 
  -2   2  10       57.74       84.88     18.57 o 
  -1   2  10      153.67      139.89     17.64 o 
   0   2  10     1241.06     1276.93     46.41 o 
   1   2  10     1154.89     1127.13     54.43 o 
   2   2  10     3003.39     3068.12     89.01 o 
   3   2  10     2568.65     2609.11     69.00 o 
   4   2  10     2011.38     2028.78    140.09 o 
   5   2  10     1418.30     1440.75     87.63 o 
   6   2  10      679.66      589.78     65.04 o 
   7   2  10      275.33      281.26     52.36 o 
   8   2  10      171.15       44.20     77.16 o 
 -12   3  10      230.30      213.75     55.56 o 
 -11   3  10       51.01       42.45     40.45 o 
 -10   3  10      106.24       90.52     44.07 o 
  -9   3  10        1.92       21.11     27.73 o 
  -8   3  10        7.91        5.16     24.22 o 
  -7   3  10       11.60       14.36     23.62 o 
  -6   3  10      380.67      393.22     45.16 o 
  -5   3  10     1920.69     2001.42     43.35 o 
  -4   3  10     3535.20     3679.06     74.10 o 
  -3   3  10     3084.08     3190.63    119.72 o 
  -2   3  10     2138.16     2118.44     84.65 o 
  -1   3  10     1107.61     1061.94     37.76 o 
   0   3  10     1256.13     1282.68     42.55 o 
   1   3  10     1552.68     1611.57     43.32 o 
   2   3  10     1011.06     1069.71     44.39 o 
   3   3  10      306.17      310.42     69.99 o 
   4   3  10       56.45       26.29     34.77 o 
   5   3  10        8.40       10.56     36.58 o 
   6   3  10        7.38       30.32     46.63 o 
   7   3  10       27.49       35.09     44.34 o 
  -9   4  10      936.62     1059.08     90.17 o 
  -8   4  10     1043.18     1172.46     57.33 o 
  -7   4  10     1221.96     1182.55     58.97 o 
  -6   4  10     2219.27     2071.27     97.01 o 
  -5   4  10     2061.51     1930.76     77.54 o 
  -4   4  10     1766.56     1690.48     57.82 o 
  -3   4  10     2100.51     2143.81     59.02 o 
  -2   4  10      728.09      745.85     38.75 o 
  -1   4  10       54.31       35.28     16.44 o 
   0   4  10      518.42      444.35     43.91 o 
   1   4  10       16.45       21.21     19.19 o 
   2   4  10      147.40      170.39     31.64 o 
   3   4  10      834.78      830.86     53.18 o 
   4   4  10      101.04      130.48     41.22 o 
   5   4  10      344.27      269.31     72.29 o 
   6   4  10      346.70      380.80     76.54 o 
   7   4  10      302.01      282.79     75.41 o 
 -10   5  10      449.15      596.14     78.91 o 
  -9   5  10      347.50      331.94     38.40 o 
  -8   5  10      186.59      112.62     31.17 o 
  -7   5  10      485.71      464.13     44.05 o 
  -6   5  10       32.05       27.45     18.37 o 
  -5   5  10       14.56       19.39     18.13 o 
  -4   5  10      227.07      214.77     42.26 o 
  -3   5  10        3.26       12.19     18.77 o 
  -2   5  10     1308.17     1293.79     49.46 o 
  -1   5  10     1689.68     1638.42     54.92 o 
   0   5  10     1156.15     1272.92     59.85 o 
   1   5  10     1395.51     1586.53     61.74 o 
   2   5  10      910.55     1022.25     57.94 o 
   3   5  10      728.79      564.57    134.34 o 
   4   5  10      422.43      347.59     72.29 o 
   5   5  10      194.38      143.46     70.79 o 
   6   5  10      176.47      212.00     75.91 o 
 -11   6  10       32.00       -5.49     68.05 o 
 -10   6  10        0.07        1.97     28.39 o 
  -9   6  10      315.33      189.03     36.63 o 
  -8   6  10       43.16       33.43     28.82 o 
  -7   6  10      151.49      193.54     24.39 o 
  -6   6  10      546.71      494.30     37.25 o 
  -5   6  10     2192.69     2163.14    124.02 o 
  -4   6  10       58.80       56.27     22.50 o 
  -3   6  10     1387.40     1513.12     65.72 o 
  -2   6  10      893.60      977.55     52.61 o 
  -1   6  10     2078.31     2256.57     66.27 o 
   0   6  10      527.83      604.87     37.07 o 
   1   6  10      476.16      501.03    138.43 o 
   2   6  10       51.61       -0.20     32.59 o 
   3   6  10       24.43       23.04     44.58 o 
   4   6  10       32.79       -2.26     44.18 o 
   5   6  10        0.38      -63.55     63.55 o 
 -11   7  10      306.31      225.78     65.90 o 
 -10   7  10      480.38      393.27     74.60 o 
  -9   7  10      509.95      359.53     45.90 o 
  -8   7  10      869.40      828.31     64.56 o 
  -7   7  10      470.71      484.73     37.46 o 
  -6   7  10      428.93      444.23     55.41 o 
  -5   7  10      174.07      141.39     31.32 o 
  -4   7  10      233.41      230.50     34.30 o 
  -3   7  10      236.05      200.96     33.39 o 
  -2   7  10        3.27      -10.30     19.33 o 
  -1   7  10      180.71      199.55     51.05 o 
   0   7  10      176.24      175.45     28.60 o 
   1   7  10      200.89      245.04     56.81 o 
   2   7  10      239.52      270.34     61.90 o 
   3   7  10      196.11      200.65     84.09 o 
   4   7  10      196.57      201.84     60.89 o 
 -10   8  10      238.62      249.61     51.95 o 
  -9   8  10      118.54      182.30     43.79 o 
  -8   8  10       51.92       66.72     34.64 o 
  -7   8  10        0.76       11.95     22.56 o 
  -6   8  10       18.97       12.51     23.61 o 
  -5   8  10      104.06       54.83     27.77 o 
  -4   8  10       48.16       64.71     29.30 o 
  -3   8  10      210.87      267.63     39.53 o 
  -2   8  10      572.54      654.33     39.98 o 
  -1   8  10      685.35      775.88     49.08 o 
   0   8  10      413.63      528.18     68.55 o 
   1   8  10      282.32      254.33     73.29 o 
   2   8  10      327.35      243.78     60.82 o 
   3   8  10      207.13      293.94     70.78 o 
 -10   9  10       13.36       39.12     46.99 o 
  -9   9  10       49.37       21.31     38.21 o 
  -8   9  10      137.34      110.38     29.29 o 
  -7   9  10      380.55      384.03     41.42 o 
  -6   9  10      369.42      349.21     53.65 o 
  -5   9  10      496.73      454.92     64.33 o 
  -4   9  10      497.33      465.25     50.81 o 
  -3   9  10      240.45      250.94     60.89 o 
  -2   9  10      224.39      192.80     30.65 o 
  -1   9  10      192.34      303.16     56.25 o 
   0   9  10       96.46       69.90     39.63 o 
   1   9  10       14.79      -37.46     61.93 o 
  -8  10  10       69.40       65.76     30.97 o 
  -7  10  10      125.01      108.55     36.19 o 
  -6  10  10      108.19       76.10     33.56 o 
  -5  10  10       87.77       38.14     33.61 o 
  -4  10  10       28.73       67.68     36.29 o 
  -3  10  10       19.88       17.63     36.04 o 
  -2  10  10       24.05       59.37     67.73 o 
  -1  10  10       35.45       80.10     66.86 o 
  -5  11  10       33.23       64.05     97.26 o 
   0 -12  11       80.19      128.47     76.54 o 
   1 -12  11      235.55      197.18     61.20 o 
   2 -12  11      117.66      119.68     53.77 o 
   3 -12  11      113.24       97.92     65.26 o 
   4 -12  11       32.69       98.66     62.36 o 
  -2 -11  11      156.74      131.43     61.36 o 
  -1 -11  11      173.82      225.77     63.23 o 
   0 -11  11       14.93       29.68     41.34 o 
   1 -11  11       18.75      -18.48     44.52 o 
   2 -11  11        2.53        5.86     41.97 o 
   3 -11  11       11.49        6.85     33.87 o 
   4 -11  11       33.30       21.89     33.82 o 
   5 -11  11       28.77       40.82     48.45 o 
   6 -11  11       54.50      123.41     54.13 o 
  -4 -10  11       74.22      -35.08     70.67 o 
  -3 -10  11       11.59       -4.46     49.83 o 
  -2 -10  11       43.13       24.09     49.09 o 
  -1 -10  11       43.27       36.57     47.19 o 
   0 -10  11      124.83      126.29     36.33 o 
   1 -10  11      191.47      138.05     86.02 o 
   2 -10  11      383.88      282.78     45.01 o 
   3 -10  11      186.69      177.42     39.05 o 
   4 -10  11      118.01       97.86     31.59 o 
   5 -10  11      268.08      198.24     51.62 o 
   6 -10  11      167.94      118.97     67.12 o 
   7 -10  11      141.82      139.83     76.28 o 
   8 -10  11       48.76       17.87     46.66 o 
  -6  -9  11       20.38       93.76     63.68 o 
  -5  -9  11       88.80       65.30     59.31 o 
  -4  -9  11      154.94      251.21     79.91 o 
  -3  -9  11      294.97      392.18     62.53 o 
  -2  -9  11      613.00      541.99     66.26 o 
  -1  -9  11      588.92      688.60     57.09 o 
   0  -9  11      739.47      698.26     50.03 o 
   1  -9  11      706.73      718.11     57.76 o 
   2  -9  11      766.10      835.86     78.45 o 
   3  -9  11      202.11      164.91     29.54 o 
   4  -9  11       72.40       67.06     26.37 o 
   5  -9  11       46.03       57.09     32.77 o 
   6  -9  11        3.47       10.40     37.10 o 
   7  -9  11        7.23       11.00     41.67 o 
   8  -9  11       11.51      -43.46     43.46 o 
  -7  -8  11      336.90      351.46    110.75 o 
  -6  -8  11      369.13      410.93     59.13 o 
  -5  -8  11      395.67      446.48    123.98 o 
  -4  -8  11      330.07      470.57     82.03 o 
  -3  -8  11       71.35       72.17     57.06 o 
  -2  -8  11      196.96      250.10     40.27 o 
  -1  -8  11       93.61       92.63     27.45 o 
   0  -8  11        5.26       -3.43     23.43 o 
   1  -8  11        0.10       32.03     22.17 o 
   2  -8  11        0.59       12.23     24.45 o 
   3  -8  11       39.36       53.75     24.03 o 
   4  -8  11      199.45      213.86     34.83 o 
   5  -8  11      184.39      200.15     41.53 o 
   6  -8  11       95.21       72.51     36.69 o 
   7  -8  11      340.31      329.11     47.86 o 
   8  -8  11      121.92      153.19     48.28 o 
   9  -8  11      123.36       76.95     49.40 o 
  -8  -7  11      158.86       65.95     61.62 o 
  -7  -7  11       96.41      112.00     61.55 o 
  -6  -7  11      111.34       50.81     33.64 o 
  -5  -7  11       46.46       18.64     33.81 o 
  -4  -7  11        1.00       -0.15     30.80 o 
  -3  -7  11      116.82       62.42     36.29 o 
  -2  -7  11      390.20      460.63     82.39 o 
  -1  -7  11      652.95      724.70     44.89 o 
   0  -7  11      910.49      929.94     48.85 o 
   1  -7  11     1430.14     1463.94     50.24 o 
   2  -7  11     1338.98     1323.43     53.42 o 
   3  -7  11      728.16      722.64     51.78 o 
   4  -7  11      656.14      677.20     40.69 o 
   5  -7  11      401.52      525.39     35.57 o 
   6  -7  11      377.83      434.86     47.08 o 
   7  -7  11      150.15      159.18     37.44 o 
   8  -7  11       25.80       30.57     42.71 o 
   9  -7  11        2.75       -0.08     53.00 o 
  -8  -6  11       71.73       19.40     50.99 o 
  -7  -6  11      265.93      289.33     63.31 o 
  -6  -6  11      570.43      591.29     41.66 o 
  -5  -6  11      759.83      707.93     47.90 o 
  -4  -6  11     1239.84     1223.36    116.07 o 
  -3  -6  11     1663.82     1711.41     66.70 o 
  -2  -6  11      896.98      909.51     41.24 o 
  -1  -6  11     1016.09     1085.51     44.84 o 
   0  -6  11      639.74      723.96     39.43 o 
   1  -6  11      974.33      943.06     40.18 o 
   2  -6  11      538.58      468.33     29.62 o 
   3  -6  11     1689.66     1558.06     54.79 o 
   4  -6  11      239.29      168.96     27.02 o 
   5  -6  11       11.53        0.83     19.38 o 
   6  -6  11      145.41      134.76     34.13 o 
   7  -6  11        2.25       39.08     30.07 o 
   8  -6  11      292.17      307.37     53.10 o 
   9  -6  11      124.62      125.90     74.04 o 
  -9  -5  11      448.77      480.14     74.81 o 
  -8  -5  11      921.73      926.96    102.63 o 
  -7  -5  11      510.18      617.45     60.98 o 
  -6  -5  11     1101.71     1197.14     75.04 o 
  -5  -5  11     1043.96     1032.03     49.39 o 
  -4  -5  11      482.58      457.45     41.21 o 
  -3  -5  11      262.32      276.11     28.92 o 
  -2  -5  11       67.06       57.19     18.58 o 
  -1  -5  11       84.93       76.58     16.09 o 
   0  -5  11      546.02      528.26     29.33 o 
   1  -5  11      761.49      742.77     32.82 o 
   2  -5  11      280.47      247.87     23.33 o 
   3  -5  11       14.69       19.23     18.22 o 
   4  -5  11      808.15      798.17     41.85 o 
   5  -5  11      911.38      866.04     50.17 o 
   6  -5  11      788.41      802.33     54.59 o 
   7  -5  11      548.36      541.34     50.11 o 
   8  -5  11      187.52      254.97     48.49 o 
   9  -5  11       58.79       36.59     52.05 o 
 -10  -4  11      258.61      169.76     53.06 o 
  -9  -4  11      234.55      200.38    151.38 o 
  -8  -4  11       31.21       44.99     39.03 o 
  -7  -4  11      180.18      146.57     37.71 o 
  -6  -4  11        2.70        8.37     26.03 o 
  -5  -4  11      123.82      109.43     22.30 o 
  -4  -4  11      337.03      344.27     28.06 o 
  -3  -4  11     2220.59     2288.50     59.88 o 
  -2  -4  11     2366.50     2226.19     68.15 o 
  -1  -4  11     2065.77     1858.04     45.46 o 
   0  -4  11     2799.05     2589.12     50.20 o 
   1  -4  11     2085.91     2009.12     44.88 o 
   2  -4  11     2012.40     1994.88     48.03 o 
   3  -4  11     1172.76     1133.82     57.13 o 
   4  -4  11      607.57      709.19     42.47 o 
   5  -4  11      279.03      297.95     29.41 o 
   6  -4  11      120.66      137.42     23.52 o 
   7  -4  11       46.68       60.97     32.81 o 
   8  -4  11        1.96      -10.87     38.02 o 
   9  -4  11       19.67       62.12     53.60 o 
 -10  -3  11       96.76      130.31     45.15 o 
  -9  -3  11      171.64      140.60     42.61 o 
  -8  -3  11      684.44      552.54     52.46 o 
  -7  -3  11      992.07      966.73     60.81 o 
  -6  -3  11     2311.11     2274.02    142.36 o 
  -5  -3  11     2530.73     2555.09     74.61 o 
  -4  -3  11     2266.09     2413.29     67.50 o 
  -3  -3  11     3379.05     3261.34     89.45 o 
  -2  -3  11     3613.98     3636.62     68.67 o 
  -1  -3  11     2393.52     2386.90     50.90 o 
   0  -3  11      439.91      478.51     28.03 o 
   1  -3  11      139.09      116.97     16.45 o 
   2  -3  11      230.11      255.06     21.16 o 
   3  -3  11       42.30       29.25     15.94 o 
   4  -3  11      190.25      164.57     25.81 o 
   5  -3  11      441.12      418.22     41.53 o 
   6  -3  11      296.11      310.21     30.51 o 
   7  -3  11      448.66      398.62     52.42 o 
   8  -3  11      415.84      399.79     56.65 o 
   9  -3  11      391.71      489.78     82.10 o 
 -11  -2  11      485.26      474.16     77.97 o 
 -10  -2  11      784.03      783.96     88.15 o 
  -9  -2  11      356.47      299.37     46.30 o 
  -8  -2  11      989.60      890.75     91.42 o 
  -7  -2  11     1732.75     1812.66     71.82 o 
  -6  -2  11     1574.29     1553.58     66.02 o 
  -5  -2  11      805.27      826.10     50.29 o 
  -4  -2  11      208.00      223.55     31.36 o 
  -3  -2  11      364.41      301.71     25.36 o 
  -2  -2  11      196.99      210.64     22.04 o 
  -1  -2  11       19.19       25.88     10.90 o 
   0  -2  11      635.37      809.35     29.71 o 
   1  -2  11      847.30      946.02     32.90 o 
   2  -2  11     2117.20     2151.31     52.65 o 
   3  -2  11     2528.69     2641.14     55.36 o 
   4  -2  11     1386.58     1388.00     51.79 o 
   5  -2  11     1947.42     1834.03     98.55 o 
   6  -2  11      302.77      332.26     49.53 o 
   7  -2  11      284.21      325.71     50.63 o 
   8  -2  11       19.37       84.49     56.39 o 
   9  -2  11      585.52      560.95     86.04 o 
 -11  -1  11      345.38      279.13     49.69 o 
 -10  -1  11        9.43        0.01     27.05 o 
  -9  -1  11       33.22       36.01     27.55 o 
  -8  -1  11       10.53       35.65     23.01 o 
  -7  -1  11        1.37       29.02     28.00 o 
  -6  -1  11     1674.78     1776.76     50.87 o 
  -5  -1  11      573.01      670.66     82.45 o 
  -4  -1  11     1465.23     1396.24     56.13 o 
  -3  -1  11     2140.23     2076.12     48.60 o 
  -2  -1  11     3386.17     3251.97     60.99 o 
  -1  -1  11     3802.72     3758.45     68.66 o 
   0  -1  11     1295.43     1176.00     43.33 o 
   1  -1  11     2024.22     2042.81     42.92 o 
   2  -1  11     2369.12     2469.32     52.45 o 
   3  -1  11      526.68      549.38     25.81 o 
   4  -1  11      690.48      739.02     40.42 o 
   5  -1  11       34.31       20.00     23.67 o 
   6  -1  11       10.93       -1.93     23.22 o 
   7  -1  11      118.52       55.47     40.10 o 
   8  -1  11        9.60      -25.85     51.30 o 
   9  -1  11      204.90      188.40     69.34 o 
 -11   0  11      346.36      466.95     84.78 o 
 -10   0  11      192.27      216.50     61.93 o 
  -9   0  11     1209.73     1146.97     58.96 o 
  -8   0  11     1245.07     1247.27     52.89 o 
  -7   0  11     2557.84     2666.83     87.63 o 
  -6   0  11      369.68      405.43     39.22 o 
  -5   0  11     3447.39     3509.45     91.47 o 
  -4   0  11     1924.58     1952.45     65.60 o 
  -3   0  11     2469.77     2538.92     51.72 o 
  -2   0  11       41.73        4.14     13.37 o 
  -1   0  11      541.99      537.53     29.81 o 
   0   0  11      206.03      150.93     17.61 o 
   1   0  11      140.29      115.88     16.55 o 
   2   0  11      307.38      269.55     21.32 o 
   3   0  11      685.43      688.08     27.30 o 
   4   0  11      884.06      843.20     43.82 o 
   5   0  11      304.15      308.66     35.25 o 
   6   0  11      684.53      751.55     66.41 o 
   7   0  11      157.03      182.46     54.04 o 
   8   0  11      184.54      168.78     83.09 o 
   9   0  11      317.49      217.87     92.77 o 
 -12   1  11      385.98      416.76     82.28 o 
 -11   1  11      529.06      520.76     80.03 o 
 -10   1  11      683.13      630.39     79.66 o 
  -9   1  11     1322.39     1359.09     71.68 o 
  -8   1  11     1255.40     1330.44     93.89 o 
  -7   1  11     1547.24     1565.74     96.45 o 
  -6   1  11      153.43      128.71     22.50 o 
  -5   1  11        7.88        4.03     15.86 o 
  -4   1  11       92.69      127.27     31.01 o 
  -3   1  11      133.84      130.66     20.93 o 
  -2   1  11      691.37      694.58     29.41 o 
  -1   1  11     1395.60     1564.98     43.29 o 
   0   1  11     1454.86     1544.74     49.82 o 
   1   1  11     2206.38     2323.23     57.63 o 
   2   1  11     3964.77     4211.77     73.16 o 
   3   1  11     2515.68     2523.42     59.96 o 
   4   1  11     1302.82     1311.40     81.60 o 
   5   1  11      854.60      837.88     75.69 o 
   6   1  11      432.73      407.16    112.45 o 
   7   1  11       66.24      113.88     38.20 o 
   8   1  11       41.35        6.51     60.82 o 
 -12   2  11       18.45       32.96     51.31 o 
 -11   2  11       52.39      105.25     50.44 o 
 -10   2  11       20.62      -13.11     48.19 o 
  -9   2  11        4.65      -38.21     38.21 o 
  -8   2  11      667.27      564.44     46.61 o 
  -7   2  11      133.47      191.39     24.49 o 
  -6   2  11      657.46      758.48     38.13 o 
  -5   2  11     1738.69     1839.75     49.45 o 
  -4   2  11     2951.97     2917.75     65.65 o 
  -3   2  11     1768.79     1707.84     55.73 o 
  -2   2  11      472.81      462.50     27.64 o 
  -1   2  11      613.83      664.66     34.31 o 
   0   2  11     1155.24     1249.46     50.74 o 
   1   2  11      842.92      988.46     37.48 o 
   2   2  11      102.78       98.72     20.41 o 
   3   2  11       19.49       32.83     20.97 o 
   4   2  11       29.82       34.14     29.28 o 
   5   2  11       30.43       37.38     47.13 o 
   6   2  11       38.37       23.86     42.20 o 
   7   2  11      121.71      153.89     49.82 o 
   8   2  11      164.99       70.04     86.27 o 
 -12   3  11      171.33      113.12     51.07 o 
 -11   3  11      336.10      357.58     56.43 o 
 -10   3  11      774.65      671.21     63.55 o 
  -9   3  11     1502.45     1655.06    110.12 o 
  -8   3  11     1725.46     1970.82     76.57 o 
  -7   3  11     1737.39     1873.72    144.81 o 
  -6   3  11     1357.71     1385.29     50.22 o 
  -5   3  11     1295.93     1274.13     61.58 o 
  -4   3  11      687.02      664.23     39.80 o 
  -3   3  11      278.35      310.61     27.53 o 
  -2   3  11       10.65       30.92     16.70 o 
  -1   3  11      120.53      122.16     21.48 o 
   0   3  11      430.91      470.15     29.91 o 
   1   3  11     1107.47     1197.59     43.17 o 
   2   3  11      860.87      989.57     49.36 o 
   3   3  11      355.27      407.54     40.76 o 
   4   3  11      520.08      547.46     62.59 o 
   5   3  11      460.44      431.12     80.66 o 
   6   3  11      489.42      543.74     85.40 o 
   7   3  11      326.24      305.50     58.69 o 
  -9   4  11      189.54      221.47     36.43 o 
  -8   4  11      129.52      125.32     30.89 o 
  -7   4  11       63.15       -0.41     24.85 o 
  -6   4  11       18.33       20.96     17.54 o 
  -5   4  11      922.35      819.15     43.83 o 
  -4   4  11      693.01      699.54     42.58 o 
  -3   4  11      633.94      626.46     42.45 o 
  -2   4  11     1795.11     1807.91     52.99 o 
  -1   4  11     2809.05     3041.71    107.65 o 
   0   4  11     1300.77     1330.05     55.14 o 
   1   4  11     1299.58     1281.59     58.80 o 
   2   4  11      568.03      621.66     62.06 o 
   3   4  11      239.60      262.97     49.79 o 
   4   4  11      305.89      392.32     60.45 o 
   5   4  11       97.55      116.86     65.67 o 
   6   4  11       25.93       22.22     57.43 o 
 -10   5  11      102.78       74.83     51.44 o 
  -9   5  11      319.93      298.10     40.72 o 
  -8   5  11      301.46      281.81     40.15 o 
  -7   5  11      209.26      184.34     36.76 o 
  -6   5  11      907.15      838.19     44.97 o 
  -5   5  11     2104.18     1945.93     70.09 o 
  -4   5  11     1645.03     1657.07     64.22 o 
  -3   5  11     3349.48     3054.31    102.53 o 
  -2   5  11      330.50      454.19     32.12 o 
  -1   5  11     1616.74     1744.70     58.87 o 
   0   5  11      415.95      461.39     44.59 o 
   1   5  11      291.02      312.92     31.80 o 
   2   5  11       11.62      -17.26     27.24 o 
   3   5  11        1.39       14.24     39.35 o 
   4   5  11       34.87       39.74     48.36 o 
   5   5  11      122.27      168.05     75.54 o 
   6   5  11       57.91       42.45     64.05 o 
 -11   6  11      424.49      375.81     99.26 o 
 -10   6  11      379.69      387.73     53.69 o 
  -9   6  11      518.98      473.78     49.45 o 
  -8   6  11      275.44      275.20     41.72 o 
  -7   6  11      631.92      610.85     40.01 o 
  -6   6  11       29.80       38.58     21.70 o 
  -5   6  11      154.52      149.07     38.17 o 
  -4   6  11        8.69        7.02     21.74 o 
  -3   6  11      450.79      477.99     43.73 o 
  -2   6  11      107.64      110.93     23.49 o 
  -1   6  11      867.04      868.21     47.31 o 
   0   6  11      417.91      435.16     38.95 o 
   1   6  11      256.74      368.29     52.83 o 
   2   6  11      330.12      316.35     45.20 o 
   3   6  11      370.84      464.29    128.41 o 
   4   6  11      362.26      375.10     87.02 o 
   5   6  11      200.58      199.64     82.65 o 
 -11   7  11       83.09       44.27     35.58 o 
 -10   7  11       24.16       30.46     33.54 o 
  -9   7  11       10.48       -3.43     29.46 o 
  -8   7  11       17.93        0.80     31.51 o 
  -7   7  11       21.14       15.23     22.74 o 
  -6   7  11      276.19      372.87     72.75 o 
  -5   7  11      217.95      225.42     33.38 o 
  -4   7  11      180.75      179.00     34.06 o 
  -3   7  11      521.06      503.09     59.79 o 
  -2   7  11      700.61      713.13     41.82 o 
  -1   7  11      681.40      648.72     44.86 o 
   0   7  11      457.48      537.46     40.12 o 
   1   7  11      345.02      211.00     65.80 o 
   2   7  11      224.63      246.71     56.64 o 
   3   7  11       98.98      111.93     55.36 o 
   4   7  11       43.04       43.06     72.48 o 
 -10   8  11       86.80       85.27     38.55 o 
  -9   8  11      198.68      210.74     44.83 o 
  -8   8  11      371.47      295.44     48.34 o 
  -7   8  11      596.03      539.75     51.95 o 
  -6   8  11      492.32      417.01     57.23 o 
  -5   8  11      443.64      476.35     60.69 o 
  -4   8  11      466.89      536.14     50.27 o 
  -3   8  11      198.69      197.43     37.74 o 
  -2   8  11       95.85       79.12     25.34 o 
  -1   8  11       44.46       30.77     29.07 o 
   0   8  11       25.76        1.39     33.10 o 
   1   8  11        0.54       -5.25     39.92 o 
   2   8  11       28.18       80.54     70.04 o 
  -9   9  11       96.22      103.23     61.26 o 
  -8   9  11       74.37       74.60     29.32 o 
  -7   9  11       41.46       57.05     28.04 o 
  -6   9  11       35.67       36.15     30.55 o 
  -5   9  11       18.68       37.15     30.23 o 
  -4   9  11        2.53       33.11     31.62 o 
  -3   9  11       64.75       13.00     33.63 o 
  -2   9  11      134.74      124.34     29.59 o 
  -1   9  11      143.61      152.38     55.37 o 
   0   9  11       39.98       30.16     38.81 o 
   1   9  11       77.05        8.90     54.56 o 
  -8  10  11       45.85       26.34     28.56 o 
  -7  10  11       57.64       14.20     34.24 o 
  -6  10  11      136.83       99.90     36.84 o 
  -5  10  11      106.70       74.80     39.25 o 
  -4  10  11      235.59      244.72     46.51 o 
  -3  10  11      150.15      118.05     42.91 o 
  -2  10  11       45.63       23.47     77.03 o 
   1 -12  12        9.84      -18.36     51.06 o 
   2 -12  12       14.58        2.62     49.62 o 
   3 -12  12       21.53       64.15     48.95 o 
  -2 -11  12        4.79       -0.85     55.30 o 
  -1 -11  12       75.68       83.21     57.25 o 
   0 -11  12      169.09      199.61     49.21 o 
   1 -11  12      121.45      120.35     71.04 o 
   2 -11  12      162.02      153.95     54.81 o 
   3 -11  12      116.54      157.41     74.68 o 
   4 -11  12      107.58      179.25     40.89 o 
   5 -11  12       94.96      103.74     55.20 o 
   6 -11  12       63.03       99.28     53.64 o 
  -4 -10  12      206.10      197.14     85.52 o 
  -3 -10  12      153.46      114.01     57.63 o 
  -2 -10  12      767.58      784.90     82.98 o 
  -1 -10  12      302.62      230.10    130.22 o 
   0 -10  12      239.38      362.22     55.06 o 
   1 -10  12       83.04      103.70     46.73 o 
   2 -10  12      125.59      127.97     47.58 o 
   3 -10  12       41.06       26.97     35.58 o 
   4 -10  12        0.03        6.37     29.88 o 
   5 -10  12        3.16       12.04     42.25 o 
   6 -10  12       10.90        8.37     43.29 o 
   7 -10  12       29.49       60.15     59.32 o 
  -5  -9  12      256.76      244.34     72.66 o 
  -4  -9  12      133.92       90.52     69.29 o 
  -3  -9  12       36.86       32.09     62.18 o 
  -2  -9  12      105.78       83.72     47.78 o 
  -1  -9  12       13.01        5.28     33.02 o 
   0  -9  12        0.21       11.65     28.36 o 
   1  -9  12       61.54       91.25     36.53 o 
   2  -9  12      201.37      216.78     37.22 o 
   3  -9  12       76.14       38.61     28.23 o 
   4  -9  12      176.08      255.52     38.63 o 
   5  -9  12      283.50      329.93     34.26 o 
   6  -9  12      350.29      272.62     54.84 o 
   7  -9  12       55.95       25.17     48.90 o 
   8  -9  12      133.89       54.64     48.84 o 
  -7  -8  12        2.15       32.84     84.78 o 
  -6  -8  12        0.79      -31.66     39.19 o 
  -5  -8  12      122.29       46.41     42.45 o 
  -4  -8  12       35.03       61.80     54.19 o 
  -3  -8  12      326.75      426.37     78.16 o 
  -2  -8  12      652.22      637.44     56.84 o 
  -1  -8  12      576.55      555.09     43.86 o 
   0  -8  12      712.53      589.63     45.52 o 
   1  -8  12      816.01      744.24     49.19 o 
   2  -8  12      238.03      251.65     36.31 o 
   3  -8  12      240.47      255.55     40.97 o 
   4  -8  12      269.76      286.96     42.11 o 
   5  -8  12      214.46      205.21     27.96 o 
   6  -8  12        7.32      -35.38     35.38 o 
   7  -8  12       43.40       36.59     41.58 o 
   8  -8  12        0.11       -2.13     41.26 o 
  -7  -7  12      422.15      388.33     75.03 o 
  -6  -7  12      426.11      433.99     54.79 o 
  -5  -7  12     1437.33     1408.32    186.40 o 
  -4  -7  12     1197.49     1223.21     81.34 o 
  -3  -7  12     1160.12     1249.16    124.98 o 
  -2  -7  12      914.44      811.58     59.31 o 
  -1  -7  12      278.56      254.24     31.73 o 
   0  -7  12      943.52      983.73     51.37 o 
   1  -7  12      518.39      535.93     35.22 o 
   2  -7  12       93.53       87.56     27.32 o 
   3  -7  12       20.09       29.35     22.84 o 
   4  -7  12      204.58      213.49     30.71 o 
   5  -7  12      228.23      189.07     30.24 o 
   6  -7  12      259.23      311.73     44.43 o 
   7  -7  12       95.24      103.05     63.29 o 
   8  -7  12      161.49       63.45     47.12 o 
   9  -7  12      150.02      131.61     60.25 o 
  -8  -6  12      502.41      531.39     81.68 o 
  -7  -6  12      321.28      453.27     74.37 o 
  -6  -6  12      852.29      789.04     77.55 o 
  -5  -6  12      579.19      566.97     44.30 o 
  -4  -6  12      317.43      301.51     47.34 o 
  -3  -6  12       51.94       33.15     22.06 o 
  -2  -6  12      226.11      167.06     27.32 o 
  -1  -6  12       20.99       10.01     21.73 o 
   0  -6  12      732.54      708.40     43.18 o 
   1  -6  12      324.99      342.62     28.86 o 
   2  -6  12     1389.03     1323.37     45.04 o 
   3  -6  12       17.99       17.25     21.58 o 
   4  -6  12     1532.29     1539.05     57.08 o 
   5  -6  12     1183.72     1208.07     50.72 o 
   6  -6  12      643.63      713.63     54.51 o 
   7  -6  12      176.63      118.17     36.60 o 
   8  -6  12       63.19       30.91     42.92 o 
   9  -6  12       24.25       -6.57     56.70 o 
  -9  -5  12       13.81       24.36     49.15 o 
  -8  -5  12        8.11       -1.63     41.76 o 
  -7  -5  12       14.43       18.30     40.46 o 
  -6  -5  12       25.31       23.35     31.53 o 
  -5  -5  12      214.82      186.51     40.39 o 
  -4  -5  12      746.38      735.70     40.40 o 
  -3  -5  12     1493.09     1533.08     56.50 o 
  -2  -5  12     2176.00     2254.88     66.59 o 
  -1  -5  12     1054.81     1074.46     44.29 o 
   0  -5  12     1847.73     1883.28     93.65 o 
   1  -5  12     1500.37     1502.48     82.14 o 
   2  -5  12     1100.99     1147.36     41.08 o 
   3  -5  12      918.64      920.48     45.98 o 
   4  -5  12      216.24      208.14     33.89 o 
   5  -5  12       53.58       42.58     24.38 o 
   6  -5  12        7.34       19.83     30.00 o 
   7  -5  12        6.96       13.86     31.84 o 
   8  -5  12       38.62       70.58     87.34 o 
   9  -5  12       60.88      115.09     63.26 o 
 -10  -4  12      228.27      154.60     52.70 o 
  -9  -4  12      391.48      453.61    100.26 o 
  -8  -4  12      856.04      905.37     78.98 o 
  -7  -4  12      958.58     1046.64     69.91 o 
  -6  -4  12     1016.93     1076.87     74.48 o 
  -5  -4  12     1155.64     1106.01     44.75 o 
  -4  -4  12     2052.01     1959.48     56.25 o 
  -3  -4  12      787.27      805.78     39.59 o 
  -2  -4  12     1412.76     1399.03     45.51 o 
  -1  -4  12      669.32      574.50     38.25 o 
   0  -4  12       73.14       77.29     17.02 o 
   1  -4  12      281.68      299.27     25.59 o 
   2  -4  12      138.83      176.82     21.91 o 
   3  -4  12       27.12        7.25     18.46 o 
   4  -4  12      346.34      308.09     32.40 o 
   5  -4  12      748.85      712.69     42.42 o 
   6  -4  12      658.30      657.06     42.51 o 
   7  -4  12      398.78      439.99    120.80 o 
   8  -4  12      202.05      164.56     61.50 o 
   9  -4  12      162.87      207.55     67.81 o 
 -10  -3  12      479.34      587.66     68.47 o 
  -9  -3  12      381.89      374.91     56.84 o 
  -8  -3  12      532.25      544.07     62.82 o 
  -7  -3  12     1070.43      985.61     62.87 o 
  -6  -3  12      113.20       96.45     31.58 o 
  -5  -3  12       83.38       98.37     24.97 o 
  -4  -3  12       11.18       29.36     17.59 o 
  -3  -3  12       78.02       66.89     17.22 o 
  -2  -3  12      216.66      244.36     28.38 o 
  -1  -3  12      280.14      334.81     22.66 o 
   0  -3  12      978.45     1124.77     39.27 o 
   1  -3  12     2926.56     3053.45     60.12 o 
   2  -3  12     2215.77     2388.45     54.12 o 
   3  -3  12     1786.89     1803.50     48.86 o 
   4  -3  12     1120.16     1094.91     48.56 o 
   5  -3  12      606.63      677.87     43.70 o 
   6  -3  12      338.70      339.72     33.97 o 
   7  -3  12      251.36      280.07     50.64 o 
   8  -3  12       59.63       95.86     58.49 o 
   9  -3  12       32.23       -9.37     56.32 o 
 -11  -2  12       79.84       58.86     69.17 o 
 -10  -2  12       27.19       19.99     55.62 o 
  -9  -2  12        2.88       33.73     33.36 o 
  -8  -2  12      185.74      144.21     32.21 o 
  -7  -2  12      885.18      900.98     55.67 o 
  -6  -2  12     1830.32     1776.63     72.04 o 
  -5  -2  12      395.51      432.51     32.47 o 
  -4  -2  12     3470.08     3594.99     73.71 o 
  -3  -2  12     2192.54     2113.42     97.89 o 
  -2  -2  12     2444.77     2369.20     73.12 o 
  -1  -2  12     1103.53     1122.50     36.90 o 
   0  -2  12     2122.94     2286.54     80.70 o 
   1  -2  12      988.43      988.65     35.20 o 
   2  -2  12     1313.47     1450.80     43.21 o 
   3  -2  12      361.85      358.65     26.99 o 
   4  -2  12      373.90      355.07     34.67 o 
   5  -2  12        8.09       -8.73     22.33 o 
   6  -2  12       48.16       42.88     26.68 o 
   7  -2  12       43.22       83.04     53.48 o 
   8  -2  12      298.08      419.16     78.50 o 
   9  -2  12      160.94      241.62     73.38 o 
 -11  -1  12      503.33      435.44     68.92 o 
 -10  -1  12      496.26      425.92     46.53 o 
  -9  -1  12      666.04      681.71     56.80 o 
  -8  -1  12      914.95      957.59     54.55 o 
  -7  -1  12     3726.41     3768.26    103.40 o 
  -6  -1  12      499.17      456.93     40.40 o 
  -5  -1  12      837.13      950.83     51.90 o 
  -4  -1  12      509.23      469.08     39.79 o 
  -3  -1  12     1385.03     1412.91     48.53 o 
  -2  -1  12       64.00       45.17     17.12 o 
  -1  -1  12      104.15      107.15     17.32 o 
   0  -1  12       70.96       65.16     17.94 o 
   1  -1  12      195.81      181.67     25.89 o 
   2  -1  12      647.89      620.01     45.93 o 
   3  -1  12      667.32      716.05     34.29 o 
   4  -1  12      772.97      735.21     68.71 o 
   5  -1  12      403.97      491.06     42.55 o 
   6  -1  12      441.72      459.58     41.79 o 
   7  -1  12      249.83      221.75     38.05 o 
   8  -1  12      221.43      180.09     66.53 o 
 -11   0  12      589.19      393.79     79.41 o 
 -10   0  12      440.82      369.69     72.42 o 
  -9   0  12      377.19      301.10    129.29 o 
  -8   0  12     1140.42     1222.74     54.89 o 
  -7   0  12        9.06       62.02     24.11 o 
  -6   0  12      552.98      617.48     43.28 o 
  -5   0  12      979.46      974.21     50.60 o 
  -4   0  12      756.17      752.99     46.10 o 
  -3   0  12     4816.89     4735.54     88.89 o 
  -2   0  12     1887.13     2017.76     56.69 o 
  -1   0  12     2690.75     2956.25     78.21 o 
   0   0  12     2563.66     2889.64     68.73 o 
   1   0  12     2692.17     2683.11     62.01 o 
   2   0  12     3191.62     3413.70     66.29 o 
   3   0  12     1848.44     1974.69     48.54 o 
   4   0  12      416.54      403.65     38.52 o 
   5   0  12      191.41      129.84     31.96 o 
   6   0  12       78.72       78.49     32.56 o 
   7   0  12        1.04      -24.95     32.39 o 
   8   0  12        6.93      -55.96     56.71 o 
 -11   1  12       13.69       -8.12     48.57 o 
 -10   1  12        8.20       32.96     44.70 o 
  -9   1  12       77.46       70.34     36.19 o 
  -8   1  12      653.06      665.91     57.16 o 
  -7   1  12      736.83      797.34     45.31 o 
  -6   1  12      543.87      594.91     76.49 o 
  -5   1  12     2274.76     2199.71     72.77 o 
  -4   1  12     3572.30     3371.48    136.42 o 
  -3   1  12     4768.46     4838.28    104.11 o 
  -2   1  12     1530.95     1551.02     56.04 o 
  -1   1  12      870.96      913.38     54.24 o 
   0   1  12      705.52      695.50     34.14 o 
   1   1  12      275.53      266.96     24.45 o 
   2   1  12       45.88        6.94     21.52 o 
   3   1  12        1.91        5.94     17.22 o 
   4   1  12        1.35       41.15     34.83 o 
   5   1  12       40.52      105.98     43.42 o 
   6   1  12      175.79      248.77     68.92 o 
   7   1  12      306.95      364.77     61.49 o 
   8   1  12      229.51       55.56     84.90 o 
 -12   2  12      370.70      469.70     76.16 o 
 -11   2  12      418.52      566.46     76.04 o 
 -10   2  12      530.61      489.68     70.42 o 
  -9   2  12     1156.99     1243.17     89.77 o 
  -8   2  12     1071.13     1121.34     82.82 o 
  -7   2  12     1242.35     1251.17     56.91 o 
  -6   2  12      471.36      407.57     48.75 o 
  -5   2  12      677.97      664.73     40.00 o 
  -4   2  12      408.66      483.98     36.47 o 
  -3   2  12      346.05      348.11     31.70 o 
  -2   2  12       14.87        8.89     14.79 o 
  -1   2  12      599.54      640.10     35.72 o 
   0   2  12      703.66      694.46     34.82 o 
   1   2  12     1187.53     1180.29     63.72 o 
   2   2  12     1413.31     1477.76     66.75 o 
   3   2  12     1019.76     1089.16     49.37 o 
   4   2  12      595.43      570.09     71.23 o 
   5   2  12      466.60      354.21     76.66 o 
   6   2  12      641.98      589.45     70.85 o 
   7   2  12      213.54      271.83     57.12 o 
 -12   3  12      114.88       84.65     52.69 o 
 -11   3  12      155.38      240.84     53.44 o 
 -10   3  12       93.34      175.79     49.57 o 
  -9   3  12       50.97       40.42     32.77 o 
  -8   3  12       38.10       15.32     28.37 o 
  -7   3  12       27.62        5.71     18.10 o 
  -6   3  12      225.19      201.92     26.37 o 
  -5   3  12     1470.31     1351.13     61.88 o 
  -4   3  12     1410.83     1381.11     56.30 o 
  -3   3  12      440.20      431.88     55.22 o 
  -2   3  12     1184.43     1295.38     45.79 o 
  -1   3  12     2934.86     2870.61     70.52 o 
   0   3  12     1828.64     1851.85     60.21 o 
   1   3  12      292.84      301.06     35.10 o 
   2   3  12      264.23      321.27     30.16 o 
   3   3  12      141.59      122.28     40.12 o 
   4   3  12      281.53      388.66     57.82 o 
   5   3  12       15.33       44.70     56.93 o 
   6   3  12        0.00       39.83     55.68 o 
   7   3  12       10.32       16.23     59.93 o 
 -10   4  12      198.96      171.30     48.44 o 
  -9   4  12      633.52      606.78     52.15 o 
  -8   4  12      557.34      614.68     51.27 o 
  -7   4  12      118.47      122.84     23.70 o 
  -6   4  12     1914.74     1738.68     61.24 o 
  -5   4  12     2165.83     1985.54     80.40 o 
  -4   4  12     2367.58     2378.01     93.71 o 
  -3   4  12      231.70      238.68     39.66 o 
  -2   4  12     3254.59     3383.50     85.02 o 
  -1   4  12        4.37       27.21     19.89 o 
   0   4  12      400.53      466.37     40.30 o 
   1   4  12      110.88      113.70     27.59 o 
   2   4  12       17.59        5.27     29.30 o 
   3   4  12      293.02      300.52     53.49 o 
   4   4  12      132.46      272.81     90.21 o 
   5   4  12      232.24      258.45     81.78 o 
   6   4  12      272.37      283.54     79.16 o 
 -10   5  12      377.53      392.80     44.36 o 
  -9   5  12      344.35      245.61     40.85 o 
  -8   5  12      118.53      147.83     36.47 o 
  -7   5  12      261.63      248.35     28.55 o 
  -6   5  12        1.25       14.66     19.81 o 
  -5   5  12       71.21       41.80     21.59 o 
  -4   5  12       57.07       30.05     22.05 o 
  -3   5  12       75.23       99.63     43.30 o 
  -2   5  12      256.07      227.72     27.20 o 
  -1   5  12     1177.09     1202.12     52.15 o 
   0   5  12      786.86      869.54     53.30 o 
   1   5  12      236.34      213.56     31.14 o 
   2   5  12      382.02      439.36     52.59 o 
   3   5  12      488.29      506.48     83.09 o 
   4   5  12      449.92      425.54     67.51 o 
   5   5  12      180.31       94.76     78.03 o 
 -11   6  12        0.30       24.41     37.81 o 
 -10   6  12        1.04       33.54     32.32 o 
  -9   6  12       51.00       27.04     31.61 o 
  -8   6  12      223.28      207.68     42.22 o 
  -7   6  12       58.69       41.10     24.20 o 
  -6   6  12      257.60      258.10     37.95 o 
  -5   6  12      661.58      572.79     46.17 o 
  -4   6  12      740.87      679.31     50.52 o 
  -3   6  12      328.52      305.60     38.16 o 
  -2   6  12      583.75      584.92     38.76 o 
  -1   6  12      397.95      481.29     38.87 o 
   0   6  12      298.51      308.68     39.88 o 
   1   6  12      235.55      209.94     38.87 o 
   2   6  12      195.38      125.94     40.46 o 
   3   6  12       30.09       79.92     50.90 o 
   4   6  12        3.06       45.17     52.30 o 
 -11   7  12      134.97       90.77     55.93 o 
 -10   7  12      339.00      298.99     46.42 o 
  -9   7  12      403.44      396.04     52.13 o 
  -8   7  12      563.49      554.36     57.36 o 
  -7   7  12      630.35      670.18     70.43 o 
  -6   7  12      338.65      288.93     36.32 o 
  -5   7  12      252.83      309.55     52.80 o 
  -4   7  12      176.02      169.36     33.72 o 
  -3   7  12       38.45       51.12     30.45 o 
  -2   7  12        1.26       -7.86     20.38 o 
  -1   7  12       10.48      -11.58     24.81 o 
   0   7  12       10.99       18.78     37.68 o 
   1   7  12       20.32      118.84     49.82 o 
   2   7  12      140.30      193.51     55.97 o 
   3   7  12      222.72      155.46     61.65 o 
 -10   8  12      106.32      113.72     49.82 o 
  -9   8  12      131.89       97.53     40.62 o 
  -8   8  12       66.88       82.83     40.75 o 
  -7   8  12       39.79       14.42     25.56 o 
  -6   8  12        1.35        2.18     25.97 o 
  -5   8  12       38.18      -12.09     27.22 o 
  -4   8  12      139.68      128.65     54.33 o 
  -3   8  12      235.41      199.71     39.15 o 
  -2   8  12      332.09      389.47     36.49 o 
  -1   8  12      223.16      282.11     81.92 o 
   0   8  12      272.92      230.23     69.29 o 
   1   8  12      171.06      191.53     53.15 o 
   2   8  12      182.30      216.83     49.45 o 
  -9   9  12       29.49       26.09     40.42 o 
  -8   9  12       89.49       80.30     31.95 o 
  -7   9  12      120.97       73.16     31.81 o 
  -6   9  12      222.07      243.23     41.80 o 
  -5   9  12      151.46      141.62     48.75 o 
  -4   9  12      291.31      237.93     45.42 o 
  -3   9  12      163.66      121.28     40.21 o 
  -2   9  12       49.73       -3.79     37.90 o 
  -1   9  12      121.35      173.24     50.10 o 
   0   9  12      119.56      102.88     64.67 o 
  -7  10  12       84.02       74.48     39.09 o 
  -6  10  12      110.41       93.69     44.30 o 
  -5  10  12       20.05       20.64     36.69 o 
  -4  10  12        7.33       45.55     38.56 o 
  -3  10  12       10.78        2.52     39.45 o 
  -2 -11  13      157.47      175.37     66.39 o 
  -1 -11  13      177.52      173.54     63.16 o 
   0 -11  13       23.91       13.49     39.61 o 
   1 -11  13       14.35      -31.80     48.87 o 
   2 -11  13        8.48       19.08     48.22 o 
   3 -11  13        4.70      -37.60     37.60 o 
   4 -11  13       18.77      -23.23     34.43 o 
   5 -11  13       22.64      -20.71     59.87 o 
  -4 -10  13       56.61       52.94     75.04 o 
  -3 -10  13        0.08       61.04     55.49 o 
  -2 -10  13        4.15       84.95     53.10 o 
  -1 -10  13        4.47       39.20     51.13 o 
   0 -10  13      129.81      124.59     43.43 o 
   1 -10  13      141.10      176.46     51.75 o 
   2 -10  13      207.98      250.56     57.09 o 
   3 -10  13      296.71      296.98     48.46 o 
   4 -10  13      195.79      170.51     41.89 o 
   5 -10  13      185.50      198.22     82.09 o 
   6 -10  13      102.63       88.16     50.14 o 
   7 -10  13       88.79      145.48     62.91 o 
  -5  -9  13       52.23      134.22     70.54 o 
  -4  -9  13      128.81      213.62     76.04 o 
  -3  -9  13      219.74      205.01     76.16 o 
  -2  -9  13      619.25      678.08     74.91 o 
  -1  -9  13      597.13      591.32     59.29 o 
   0  -9  13      468.72      382.00     43.20 o 
   1  -9  13      301.91      282.19     45.76 o 
   2  -9  13      330.33      273.51     46.24 o 
   3  -9  13      196.14      156.02     40.24 o 
   4  -9  13       90.23       66.81     32.73 o 
   5  -9  13       42.54       67.03     29.95 o 
   6  -9  13        5.97        6.45     39.70 o 
   7  -9  13        4.68       -4.85     44.84 o 
  -6  -8  13      452.01      370.31     70.35 o 
  -5  -8  13      411.82      470.68     77.03 o 
  -4  -8  13      370.22      431.12     82.15 o 
  -3  -8  13      251.07      230.35     68.54 o 
  -2  -8  13      128.91       81.70     34.83 o 
  -1  -8  13      136.21       91.42     34.63 o 
   0  -8  13      190.86      186.24     33.39 o 
   1  -8  13        0.45        7.11     26.42 o 
   2  -8  13        0.40       -8.71     25.87 o 
   3  -8  13       99.59       61.40     27.96 o 
   4  -8  13       87.31      107.56     28.09 o 
   5  -8  13      724.33      617.70     46.01 o 
   6  -8  13       22.15       57.43     43.38 o 
   7  -8  13      212.09      181.01     65.56 o 
   8  -8  13       74.48       73.27     49.14 o 
  -7  -7  13      179.17       38.18     56.31 o 
  -6  -7  13       68.79       46.76     32.80 o 
  -5  -7  13      140.22      112.20     37.66 o 
  -4  -7  13        3.47        9.14     32.67 o 
  -3  -7  13      149.81      138.55     42.75 o 
  -2  -7  13      388.69      368.22     44.94 o 
  -1  -7  13      408.80      390.53     40.46 o 
   0  -7  13      455.41      470.77     41.39 o 
   1  -7  13      546.42      561.36     43.00 o 
   2  -7  13      751.46      642.32     48.12 o 
   3  -7  13      342.27      455.79     38.76 o 
   4  -7  13      638.84      625.33     52.77 o 
   5  -7  13      581.66      579.23     80.48 o 
   6  -7  13      176.34      153.24     56.61 o 
   7  -7  13       67.88       64.72     43.45 o 
   8  -7  13       15.08       63.81     46.88 o 
  -8  -6  13       80.72       64.61     53.60 o 
  -7  -6  13      163.41      190.66     57.69 o 
  -6  -6  13      222.61      240.08     31.12 o 
  -5  -6  13      778.44      786.06     50.51 o 
  -4  -6  13     1160.02     1187.09     59.87 o 
  -3  -6  13     1354.90     1363.91     57.28 o 
  -2  -6  13     1739.47     1776.10     74.47 o 
  -1  -6  13      809.39      870.06     46.75 o 
   0  -6  13     1201.93     1289.52     55.74 o 
   1  -6  13      987.74      937.55     46.16 o 
   2  -6  13      246.23      265.00     30.68 o 
   3  -6  13      331.83      334.00     34.70 o 
   4  -6  13        3.29       23.22     23.72 o 
   5  -6  13       16.45       41.23     23.78 o 
   6  -6  13       50.65       26.55     30.78 o 
   7  -6  13        4.38       12.67     38.39 o 
   8  -6  13       48.03       71.27     56.16 o 
  -9  -5  13      518.82      617.52     84.14 o 
  -8  -5  13      621.00      703.44    240.66 o 
  -7  -5  13      687.38      546.01    108.06 o 
  -6  -5  13      661.31      610.17     60.99 o 
  -5  -5  13      887.80      911.87     62.59 o 
  -4  -5  13      323.86      351.25     36.96 o 
  -3  -5  13       98.44       81.21     23.67 o 
  -2  -5  13       29.56       46.91     19.81 o 
  -1  -5  13        0.19        3.10     17.09 o 
   0  -5  13      118.95      129.14     31.60 o 
   1  -5  13      100.11       88.20     21.29 o 
   2  -5  13      636.36      578.89     35.25 o 
   3  -5  13      221.11      209.07     29.66 o 
   4  -5  13      506.96      504.18     51.29 o 
   5  -5  13      783.09      849.28     73.53 o 
   6  -5  13      347.94      384.62     33.81 o 
   7  -5  13      126.96      112.98     45.48 o 
   8  -5  13      161.93      119.22     63.35 o 
   9  -5  13       92.01       56.64     62.79 o 
  -9  -4  13      313.23      228.72     53.69 o 
  -8  -4  13       59.19       30.21     42.23 o 
  -7  -4  13      292.83      225.66     56.43 o 
  -6  -4  13       52.55       35.46     28.97 o 
  -5  -4  13       42.01       34.97     19.49 o 
  -4  -4  13      541.74      523.81     46.59 o 
  -3  -4  13      305.20      309.55     29.87 o 
  -2  -4  13     1476.19     1518.31     50.07 o 
  -1  -4  13     2087.81     2128.28     53.30 o 
   0  -4  13     3737.74     3859.39     71.47 o 
   1  -4  13     1926.40     1986.93     62.32 o 
   2  -4  13     1546.01     1614.52     51.54 o 
   3  -4  13     1090.59     1234.77     52.19 o 
   4  -4  13      627.44      571.67     68.63 o 
   5  -4  13      393.21      376.58     36.43 o 
   6  -4  13      203.23      207.92     30.62 o 
   7  -4  13        4.30       70.25     73.54 o 
   8  -4  13        5.94       44.93     62.21 o 
   9  -4  13        8.02       69.19     62.47 o 
 -10  -3  13       45.12       49.87     41.24 o 
  -9  -3  13      286.11      283.47     70.73 o 
  -8  -3  13      519.14      588.16     76.91 o 
  -7  -3  13     1058.35     1153.48     68.60 o 
  -6  -3  13     1679.95     1885.78     81.72 o 
  -5  -3  13     2202.11     2254.16    110.13 o 
  -4  -3  13     1026.48     1112.68     39.43 o 
  -3  -3  13     2079.08     2037.84     52.48 o 
  -2  -3  13     1816.64     1756.16     88.36 o 
  -1  -3  13     2069.74     2128.07     81.83 o 
   0  -3  13      323.96      316.51     24.46 o 
   1  -3  13      232.02      320.40     38.25 o 
   2  -3  13       52.68       65.26     20.52 o 
   3  -3  13       89.80       71.02     19.96 o 
   4  -3  13      270.48      298.45     33.00 o 
   5  -3  13      255.02      204.51     31.33 o 
   6  -3  13      208.92      213.21     32.45 o 
   7  -3  13      179.09      221.20     63.85 o 
   8  -3  13      145.82      175.32     70.25 o 
 -10  -2  13      677.92      785.66    123.11 o 
  -9  -2  13      460.73      451.08     56.62 o 
  -8  -2  13     1341.31     1396.86     84.90 o 
  -7  -2  13     1767.44     1827.59     77.26 o 
  -6  -2  13      780.87      783.31     46.99 o 
  -5  -2  13      698.49      665.11     48.94 o 
  -4  -2  13      503.24      510.41     29.09 o 
  -3  -2  13      563.55      590.13     40.33 o 
  -2  -2  13      159.10      133.57     23.01 o 
  -1  -2  13       59.91       38.88     17.99 o 
   0  -2  13      411.00      402.52     25.78 o 
   1  -2  13     1337.89     1290.71     44.14 o 
   2  -2  13     1250.46     1351.28     46.46 o 
   3  -2  13     1726.13     1784.29    102.18 o 
   4  -2  13      277.44      223.87     31.30 o 
   5  -2  13      839.08      811.62     46.29 o 
   6  -2  13      427.18      389.47     40.90 o 
   7  -2  13      694.16      761.63     52.68 o 
   8  -2  13        6.21      -33.97     56.74 o 
 -11  -1  13      350.10      350.21     85.40 o 
 -10  -1  13       68.43       78.95     42.76 o 
  -9  -1  13      102.58       70.38     37.89 o 
  -8  -1  13        2.17       -6.48     23.25 o 
  -7  -1  13       14.62       27.68     21.88 o 
  -6  -1  13      713.43      680.65     48.79 o 
  -5  -1  13     1919.34     1992.10     73.92 o 
  -4  -1  13     1143.47     1305.22     62.91 o 
  -3  -1  13     2621.06     2499.83    101.71 o 
  -2  -1  13     1070.63     1075.10     45.18 o 
  -1  -1  13     1865.20     2036.84     55.16 o 
   0  -1  13     2374.00     2496.39     59.71 o 
   1  -1  13     2601.90     2739.31     61.45 o 
   2  -1  13     3018.54     2985.13     66.67 o 
   3  -1  13      523.64      546.16     37.06 o 
   4  -1  13       18.17       19.65     25.24 o 
   5  -1  13        3.37        6.23     25.85 o 
   6  -1  13       39.29       -7.27     40.16 o 
   7  -1  13       57.06       57.52     34.48 o 
   8  -1  13       48.94      122.17     69.90 o 
 -11   0  13      107.60      112.12     66.42 o 
 -10   0  13       62.59       92.14     56.43 o 
  -9   0  13      625.31      684.56    113.99 o 
  -8   0  13      599.90      647.84     38.86 o 
  -7   0  13     2868.09     2936.01     88.92 o 
  -6   0  13      259.55      312.58     36.26 o 
  -5   0  13     2271.09     2312.91     95.67 o 
  -4   0  13     2408.69     2584.42     82.73 o 
  -3   0  13     3935.78     4047.89     86.70 o 
  -2   0  13      535.71      546.64     34.50 o 
  -1   0  13       55.91       45.21     17.71 o 
   0   0  13       86.57      107.09     20.27 o 
   1   0  13       13.89       28.22     19.78 o 
   2   0  13        6.94       33.37     23.26 o 
   3   0  13       38.78       38.69     22.82 o 
   4   0  13       68.24       53.86     27.62 o 
   5   0  13      258.90      255.67     42.52 o 
   6   0  13      470.83      417.36    119.11 o 
   7   0  13      555.70      525.05     99.51 o 
   8   0  13      151.85       -1.00     81.65 o 
 -11   1  13      591.63      585.81     88.02 o 
 -10   1  13      500.28      582.32     80.91 o 
  -9   1  13      897.71      880.00     63.89 o 
  -8   1  13      325.13      320.85     48.31 o 
  -7   1  13      946.50      997.35     91.81 o 
  -6   1  13      278.53      241.84     37.40 o 
  -5   1  13      159.39      118.95     26.67 o 
  -4   1  13       86.73       70.16     25.78 o 
  -3   1  13       29.88       40.18     15.60 o 
  -2   1  13      260.03      281.88     37.39 o 
  -1   1  13      939.26      857.03     42.97 o 
   0   1  13     1876.69     1896.15     53.51 o 
   1   1  13     2468.95     2479.08     97.42 o 
   2   1  13     1020.04     1217.47    102.83 o 
   3   1  13      850.63      919.86     50.53 o 
   4   1  13      720.05      654.61     89.77 o 
   5   1  13      676.69      700.42     75.26 o 
   6   1  13      357.83      303.19     57.50 o 
   7   1  13      116.26      154.00     48.77 o 
 -11   2  13      157.87      208.88     62.05 o 
 -10   2  13        0.57       14.44     31.19 o 
  -9   2  13        2.93       -1.87     43.20 o 
  -8   2  13      503.45      529.09     50.88 o 
  -7   2  13      425.63      441.60     49.05 o 
  -6   2  13      295.91      326.60     44.98 o 
  -5   2  13      808.97      858.94     47.58 o 
  -4   2  13     1587.04     1652.20     93.26 o 
  -3   2  13     1407.63     1446.66     67.68 o 
  -2   2  13     1597.61     1606.81     64.15 o 
  -1   2  13     1045.34     1083.39     46.03 o 
   0   2  13      447.69      475.17     32.44 o 
   1   2  13      371.61      312.69     31.74 o 
   2   2  13      262.52      240.06     38.64 o 
   3   2  13       96.38       92.82     36.92 o 
   4   2  13       52.57       39.89     32.65 o 
   5   2  13        2.69       50.57     60.55 o 
   6   2  13       61.22       39.33     57.93 o 
   7   2  13       71.63       51.44     59.80 o 
 -11   3  13      296.42      321.75     63.55 o 
 -10   3  13      639.23      534.37     65.55 o 
  -9   3  13      822.36      957.84     62.15 o 
  -8   3  13      866.79     1005.46     73.55 o 
  -7   3  13      791.66      737.70     46.80 o 
  -6   3  13     1205.53     1225.87     76.84 o 
  -5   3  13     1687.30     1583.98     73.61 o 
  -4   3  13     1174.28     1139.60     65.43 o 
  -3   3  13      524.20      566.03     74.81 o 
  -2   3  13       35.50       19.94     18.85 o 
  -1   3  13      226.78      202.61     35.55 o 
   0   3  13       27.30        6.44     22.60 o 
   1   3  13      355.50      404.98     65.29 o 
   2   3  13      266.30      297.82     35.54 o 
   3   3  13      483.12      502.45     74.61 o 
   4   3  13      270.00      230.59    143.39 o 
   5   3  13      374.24      281.42     82.03 o 
   6   3  13      232.26      216.25     73.41 o 
 -11   4  13      490.02      423.13     60.30 o 
 -10   4  13      400.60      344.43     99.38 o 
  -9   4  13      138.29      170.01     39.96 o 
  -8   4  13      164.69      153.70     38.67 o 
  -7   4  13       33.31       31.03     21.24 o 
  -6   4  13       36.98       29.94     21.74 o 
  -5   4  13      400.57      365.62     36.32 o 
  -4   4  13      145.09      132.41     28.45 o 
  -3   4  13      162.87      137.01     28.58 o 
  -2   4  13      260.61      258.69     27.83 o 
  -1   4  13     2834.62     2871.79    140.35 o 
   0   4  13     1128.32     1195.39     59.26 o 
   1   4  13      418.92      525.44     51.40 o 
   2   4  13      631.11      647.20     45.54 o 
   3   4  13      441.51      503.30     52.60 o 
   4   4  13      329.82      312.57     62.01 o 
   5   4  13      104.60      129.10     74.54 o 
 -11   5  13        2.24        6.49     38.95 o 
 -10   5  13       57.76       68.22     34.90 o 
  -9   5  13      102.27       81.07     34.80 o 
  -8   5  13      160.18      135.03     39.03 o 
  -7   5  13      373.63      388.06     52.87 o 
  -6   5  13      568.52      575.15     49.56 o 
  -5   5  13     1741.94     1654.14    102.55 o 
  -4   5  13      534.11      528.38     45.11 o 
  -3   5  13      964.76      958.56     79.33 o 
  -2   5  13      464.02      413.19     33.17 o 
  -1   5  13      348.74      362.76     38.90 o 
   0   5  13      298.37      233.79     40.05 o 
   1   5  13      233.13      157.77     44.04 o 
   2   5  13       35.39       54.59     30.44 o 
   3   5  13       17.04       29.37     73.47 o 
   4   5  13       31.71        7.74     57.56 o 
 -11   6  13      171.90      234.94     44.78 o 
 -10   6  13      393.49      363.90     49.07 o 
  -9   6  13      364.99      365.65     51.19 o 
  -8   6  13      381.20      347.12     60.00 o 
  -7   6  13      457.10      474.21     47.70 o 
  -6   6  13      307.70      297.57     35.86 o 
  -5   6  13      121.85      105.00     28.91 o 
  -4   6  13       45.93       36.82     25.13 o 
  -3   6  13        0.62      -14.03     24.44 o 
  -2   6  13        4.56        2.55     21.17 o 
  -1   6  13      116.14      140.75     29.46 o 
   0   6  13      101.08       58.73     33.87 o 
   1   6  13       80.41       49.32     41.49 o 
   2   6  13      254.72      298.71     47.31 o 
   3   6  13      358.27      410.15     67.52 o 
   4   6  13      227.79      393.16    104.07 o 
 -10   7  13       53.03       42.97     38.36 o 
  -9   7  13       28.91        2.23     35.06 o 
  -8   7  13       21.35      -14.31     32.46 o 
  -7   7  13       23.19       13.29     24.01 o 
  -6   7  13       83.72       57.71     26.39 o 
  -5   7  13      208.17      235.56     37.87 o 
  -4   7  13      307.13      300.19     41.72 o 
  -3   7  13      400.70      405.20     48.02 o 
  -2   7  13      484.61      560.31     39.79 o 
  -1   7  13      409.22      412.52     42.85 o 
   0   7  13      290.51      208.38     58.68 o 
   1   7  13      188.13      236.01     52.88 o 
   2   7  13      196.25      186.78     47.83 o 
  -9   8  13       84.42       59.95     42.59 o 
  -8   8  13      221.60      176.80     32.29 o 
  -7   8  13      206.36      186.67     34.36 o 
  -6   8  13      371.22      319.28     43.32 o 
  -5   8  13      192.09      185.98     37.66 o 
  -4   8  13      279.68      320.59     46.01 o 
  -3   8  13      183.79      199.29     42.86 o 
  -2   8  13       56.44       94.31     28.19 o 
  -1   8  13       77.60       19.03     35.71 o 
   0   8  13      112.93      135.09     64.80 o 
   1   8  13        0.17       11.11     67.17 o 
  -8   9  13      100.30       76.37     32.63 o 
  -7   9  13       44.17       65.92     33.39 o 
  -6   9  13        8.24      -28.25     28.25 o 
  -5   9  13        6.86      -13.36     32.64 o 
  -4   9  13       10.76        4.48     33.76 o 
  -3   9  13       41.01       12.50     37.78 o 
  -2   9  13       12.27       -2.07     44.48 o 
  -1   9  13       81.45      106.70     48.51 o 
  -1 -11  14       20.77       33.90     96.95 o 
   0 -11  14      103.48       47.12     45.05 o 
   1 -11  14       78.95      101.09     57.04 o 
   2 -11  14      151.62      126.78     54.72 o 
   3 -11  14      113.09      184.66    110.62 o 
   4 -11  14       69.64       59.57     40.28 o 
  -3 -10  14      112.58      108.75     74.04 o 
  -2 -10  14      421.25      426.38     72.90 o 
  -1 -10  14      273.60      311.15     52.65 o 
   0 -10  14      120.59      138.52     45.15 o 
   1 -10  14       60.65       98.36     53.40 o 
   2 -10  14       42.72       70.59     63.80 o 
   3 -10  14       44.19       62.17     40.72 o 
   4 -10  14       11.77       31.17     38.34 o 
   5 -10  14        3.12       12.93     55.54 o 
   6 -10  14       22.60       12.86     48.06 o 
  -5  -9  14      208.48      164.93     68.54 o 
  -4  -9  14      221.07      130.60     69.42 o 
  -3  -9  14       16.64       73.16     61.80 o 
  -2  -9  14       14.54      112.76     52.81 o 
  -1  -9  14        0.82       36.34     34.64 o 
   0  -9  14        8.07        6.10     30.51 o 
   1  -9  14        6.42        3.18     30.83 o 
   2  -9  14      280.02      306.83     58.93 o 
   3  -9  14      218.42      308.54    138.20 o 
   4  -9  14      218.69      210.98     45.84 o 
   5  -9  14      136.00       76.31     32.94 o 
   6  -9  14      226.30      214.59     56.47 o 
   7  -9  14       83.40       47.51     50.52 o 
  -6  -8  14        0.03       25.79     40.84 o 
  -5  -8  14        5.40       10.60     79.09 o 
  -4  -8  14      118.39      161.56     59.43 o 
  -3  -8  14      207.96      295.03     72.66 o 
  -2  -8  14      445.53      462.52     80.44 o 
  -1  -8  14      361.04      324.34     47.64 o 
   0  -8  14      103.09      106.02     32.40 o 
   1  -8  14      676.87      657.40     71.87 o 
   2  -8  14      277.39      352.58     47.31 o 
   3  -8  14      280.54      253.93     37.79 o 
   4  -8  14       43.54       55.37     37.77 o 
   5  -8  14      378.20      390.56     41.85 o 
   6  -8  14       14.28      -13.21     41.73 o 
   7  -8  14        8.13       55.83     48.33 o 
  -7  -7  14      437.63      506.23    114.24 o 
  -6  -7  14      375.70      406.52     44.78 o 
  -5  -7  14      832.41      951.10     73.63 o 
  -4  -7  14     1118.66     1096.17     80.20 o 
  -3  -7  14     1087.61     1146.11     70.75 o 
  -2  -7  14     1158.69     1170.00     69.76 o 
  -1  -7  14      539.85      606.35     55.31 o 
   0  -7  14      264.04      175.17     46.75 o 
   1  -7  14      166.75      106.48     30.35 o 
   2  -7  14        0.45      -10.77     30.05 o 
   3  -7  14       14.54       41.21     28.32 o 
   4  -7  14       71.36       53.47     27.65 o 
   5  -7  14      165.35       98.55     32.54 o 
   6  -7  14      106.08      110.46     47.18 o 
   7  -7  14       74.82       91.25     49.11 o 
   8  -7  14       82.87       97.87     52.22 o 
  -8  -6  14      391.10      254.42     69.55 o 
  -7  -6  14      322.50      200.85     63.83 o 
  -6  -6  14      370.56      286.95     63.65 o 
  -5  -6  14      338.21      268.70     37.02 o 
  -4  -6  14      108.03       94.33     30.23 o 
  -3  -6  14        1.59        0.47     29.28 o 
  -2  -6  14      170.65       88.60     45.77 o 
  -1  -6  14        6.68       14.43     27.79 o 
   0  -6  14       99.20       97.84     26.93 o 
   1  -6  14      267.51      285.25     35.27 o 
   2  -6  14     1539.20     1567.98     58.93 o 
   3  -6  14      492.11      454.78     42.81 o 
   4  -6  14      349.97      345.33     37.81 o 
   5  -6  14      429.63      412.88     39.45 o 
   6  -6  14      206.87      149.67     42.81 o 
   7  -6  14       86.68      121.54     49.70 o 
   8  -6  14       54.73       60.96     62.62 o 
  -9  -5  14       16.75       24.67     51.51 o 
  -8  -5  14        1.53        0.00     44.60 o 
  -7  -5  14        0.95      -34.82     39.02 o 
  -6  -5  14       12.26        0.71     32.79 o 
  -5  -5  14      292.61      298.90     34.67 o 
  -4  -5  14      403.76      462.64     40.23 o 
  -3  -5  14     1243.14     1224.29     52.84 o 
  -2  -5  14     2270.03     2182.16     68.72 o 
  -1  -5  14     1714.28     1741.73     66.00 o 
   0  -5  14     1471.58     1658.57     80.00 o 
   1  -5  14     1408.99     1491.58     88.57 o 
   2  -5  14      933.56      895.14     45.70 o 
   3  -5  14      475.28      483.21     44.38 o 
   4  -5  14      363.23      342.36     36.52 o 
   5  -5  14       68.74       87.09     28.71 o 
   6  -5  14        0.60      -23.76     26.62 o 
   7  -5  14        0.12       60.64     44.75 o 
   8  -5  14       19.16       63.48     63.56 o 
  -9  -4  14      415.10      457.02     70.97 o 
  -8  -4  14      553.81      440.03     64.54 o 
  -7  -4  14     1060.83     1091.63     87.15 o 
  -6  -4  14     1342.84     1369.87    118.30 o 
  -5  -4  14      378.01      397.01     31.38 o 
  -4  -4  14     1011.91     1050.91     46.01 o 
  -3  -4  14      956.58      896.76     53.93 o 
  -2  -4  14      636.16      624.06     36.42 o 
  -1  -4  14      459.60      489.17     35.13 o 
   0  -4  14      254.57      280.94     31.97 o 
   1  -4  14       17.12       32.41     22.86 o 
   2  -4  14      211.14      238.29     27.38 o 
   3  -4  14      280.79      290.76     43.57 o 
   4  -4  14      409.50      344.13     36.09 o 
   5  -4  14      372.17      326.59     36.68 o 
   6  -4  14      118.76      110.83     32.69 o 
   7  -4  14      293.90      384.61     78.62 o 
   8  -4  14      202.64      179.91     74.79 o 
 -10  -3  14      607.56      618.99    113.12 o 
  -9  -3  14      320.85      311.18     56.25 o 
  -8  -3  14      507.88      637.54     70.94 o 
  -7  -3  14      718.37      639.66     57.38 o 
  -6  -3  14      367.41      320.97     42.79 o 
  -5  -3  14      270.56      262.32     37.02 o 
  -4  -3  14      107.77      104.50     19.42 o 
  -3  -3  14       19.76       33.66     20.42 o 
  -2  -3  14       32.23       31.93     21.42 o 
  -1  -3  14     1285.53     1274.07     49.09 o 
   0  -3  14     1053.06     1034.74     46.85 o 
   1  -3  14     1425.37     1512.32     58.05 o 
   2  -3  14     1128.44     1218.73     47.52 o 
   3  -3  14      777.28      764.18     43.92 o 
   4  -3  14      681.34      722.33     45.85 o 
   5  -3  14      786.92      707.88     54.57 o 
   6  -3  14      300.92      327.69     51.61 o 
   7  -3  14      190.72      121.70     75.10 o 
   8  -3  14       11.75       33.96     66.42 o 
 -10  -2  14       18.98        0.66     36.38 o 
  -9  -2  14        0.28      -16.21     30.23 o 
  -8  -2  14      193.18      206.72     73.79 o 
  -7  -2  14       71.98      102.68     33.14 o 
  -6  -2  14     3771.85     3821.99     88.58 o 
  -5  -2  14      747.01      904.93     67.42 o 
  -4  -2  14     2031.44     1906.89     56.75 o 
  -3  -2  14     1130.94     1101.52     47.09 o 
  -2  -2  14     3215.81     3081.47    113.12 o 
  -1  -2  14      764.43      638.26     36.90 o 
   0  -2  14     2551.65     2508.25     66.01 o 
   1  -2  14      901.29      958.63     53.31 o 
   2  -2  14      337.18      336.32     35.12 o 
   3  -2  14      316.50      310.73     36.85 o 
   4  -2  14       73.19       33.26     28.17 o 
   5  -2  14       31.97        9.41     26.67 o 
   6  -2  14       27.31      -22.02     31.13 o 
   7  -2  14       53.47       52.06     34.41 o 
   8  -2  14      123.13       64.01     66.06 o 
 -11  -1  14      179.33      102.50     68.29 o 
 -10  -1  14      433.23      294.28     44.83 o 
  -9  -1  14      699.79      764.63     62.66 o 
  -8  -1  14      986.19      858.93     65.39 o 
  -7  -1  14     1850.06     1970.25     67.07 o 
  -6  -1  14     1159.29     1224.30     64.71 o 
  -5  -1  14      773.32      786.04     69.43 o 
  -4  -1  14     1488.21     1321.53     66.28 o 
  -3  -1  14     1223.59     1154.60     46.44 o 
  -2  -1  14      172.92      133.40     24.24 o 
  -1  -1  14      290.80      323.23     32.40 o 
   0  -1  14       50.85       76.03     22.12 o 
   1  -1  14       39.22       73.55     24.06 o 
   2  -1  14       86.14       84.72     24.89 o 
   3  -1  14      291.22      301.67     51.59 o 
   4  -1  14      429.12      406.65     41.88 o 
   5  -1  14      590.28      634.72     59.25 o 
   6  -1  14      526.82      518.90     62.94 o 
   7  -1  14      397.23      350.44     54.64 o 
   8  -1  14      114.77       10.49     80.53 o 
 -11   0  14      692.55      672.71     97.26 o 
 -10   0  14      230.97       79.03     63.30 o 
  -9   0  14      266.96      294.45     55.31 o 
  -8   0  14      155.33      187.71     37.44 o 
  -7   0  14      296.66      269.45     36.82 o 
  -6   0  14        0.01      -14.92     21.80 o 
  -5   0  14      382.86      369.26     39.34 o 
  -4   0  14      385.93      360.00     43.48 o 
  -3   0  14     1454.03     1423.06     48.77 o 
  -2   0  14     1606.73     1500.16     56.05 o 
  -1   0  14     2180.17     2396.81     90.37 o 
   0   0  14     2145.07     2242.78     76.41 o 
   1   0  14     1722.48     2062.52     70.86 o 
   2   0  14     1291.89     1263.38    157.68 o 
   3   0  14      765.39      666.41     53.38 o 
   4   0  14      295.32      337.26     46.69 o 
   5   0  14      166.00      158.20     48.81 o 
   6   0  14      183.49      248.13     52.30 o 
   7   0  14       23.25      -11.52     41.67 o 
 -11   1  14       34.68       54.19     63.43 o 
 -10   1  14       31.37       48.57     50.69 o 
  -9   1  14      119.38       57.93     54.31 o 
  -8   1  14      677.78      714.41     47.64 o 
  -7   1  14      918.04     1023.53     56.28 o 
  -6   1  14      464.38      497.38     44.59 o 
  -5   1  14     1839.51     1755.24     89.13 o 
  -4   1  14     3516.30     3356.10    101.30 o 
  -3   1  14     3013.36     3176.94     73.23 o 
  -2   1  14     1263.41     1303.09     52.02 o 
  -1   1  14      708.84      755.16     53.92 o 
   0   1  14      402.40      449.47     32.88 o 
   1   1  14      137.15      159.05     30.09 o 
   2   1  14      124.65       92.55     31.32 o 
   3   1  14       35.55       53.10     31.95 o 
   4   1  14       16.78       43.28     32.51 o 
   5   1  14      146.39       61.43     63.80 o 
   6   1  14      204.45      190.53     67.80 o 
   7   1  14      127.26      159.53     52.73 o 
 -11   2  14      539.31      538.74     83.03 o 
 -10   2  14      441.30      465.58     72.04 o 
  -9   2  14      639.22      671.84     81.78 o 
  -8   2  14      759.39      838.00     47.14 o 
  -7   2  14      569.69      605.26     45.43 o 
  -6   2  14      819.93      741.31     63.35 o 
  -5   2  14     1490.15     1459.85     68.31 o 
  -4   2  14      347.03      294.46     38.29 o 
  -3   2  14       54.51       31.43     16.81 o 
  -2   2  14        6.97       -3.27     18.20 o 
  -1   2  14      131.53      131.49     26.53 o 
   0   2  14     1688.59     1820.12     76.23 o 
   1   2  14      222.40      207.79     37.89 o 
   2   2  14      724.82      814.15     58.53 o 
   3   2  14      301.67      315.84     63.68 o 
   4   2  14      882.83      953.35     64.29 o 
   5   2  14      269.77      285.17     80.78 o 
   6   2  14      306.17      181.54     68.54 o 
 -11   3  14      289.39      338.60     67.55 o 
 -10   3  14      145.49      126.60     53.56 o 
  -9   3  14       15.98      -15.60     31.65 o 
  -8   3  14        0.42       -6.47     29.62 o 
  -7   3  14       90.96       62.09     23.77 o 
  -6   3  14        8.50      -14.48     20.03 o 
  -5   3  14      546.30      543.83     42.12 o 
  -4   3  14      732.35      796.08     50.95 o 
  -3   3  14     1110.57     1112.63    139.36 o 
  -2   3  14      343.22      371.57     54.59 o 
  -1   3  14     1920.09     2066.87     69.72 o 
   0   3  14     2175.38     2332.74     97.67 o 
   1   3  14      764.90      796.56     59.50 o 
   2   3  14      512.77      538.32     44.63 o 
   3   3  14      226.23      155.55     39.68 o 
   4   3  14      164.34      172.04     43.50 o 
   5   3  14       21.98       12.74     65.42 o 
   6   3  14        2.14       -2.12     63.80 o 
 -11   4  14       74.49       85.52     48.94 o 
 -10   4  14      134.66      157.50     43.58 o 
  -9   4  14      126.19      179.77     40.44 o 
  -8   4  14      858.12      981.24    121.57 o 
  -7   4  14      457.91      540.08     40.64 o 
  -6   4  14      884.05      799.82     49.16 o 
  -5   4  14     1098.68     1228.97    127.70 o 
  -4   4  14     1734.13     1721.93    175.94 o 
  -3   4  14       53.70       47.44     24.62 o 
  -2   4  14      595.48      519.89     39.08 o 
  -1   4  14      168.09      181.79     31.63 o 
   0   4  14      292.69      269.96     65.66 o 
   1   4  14       17.23      -14.10     30.42 o 
   2   4  14        0.34      -12.78     31.62 o 
   3   4  14      140.88      198.90     42.25 o 
   4   4  14      217.94      247.20     50.28 o 
   5   4  14      120.74       77.28     76.78 o 
 -11   5  14      213.51      181.16     55.56 o 
 -10   5  14      354.29      372.05     52.81 o 
  -9   5  14      248.17      225.72     43.75 o 
  -8   5  14      277.11      248.81     45.40 o 
  -7   5  14      382.09      344.50     36.59 o 
  -6   5  14      120.21      148.25     28.84 o 
  -5   5  14        0.76        9.50     23.10 o 
  -4   5  14       16.84       26.54     24.40 o 
  -3   5  14       51.18       38.64     25.10 o 
  -2   5  14       15.06        6.65     21.29 o 
  -1   5  14      218.56      260.89     48.33 o 
   0   5  14      405.73      423.64     72.92 o 
   1   5  14      301.85      391.51     79.59 o 
   2   5  14      352.60      410.71     45.26 o 
   3   5  14      408.29      363.09     53.43 o 
   4   5  14      233.41      232.44     51.82 o 
 -10   6  14        0.57       -8.55     37.16 o 
  -9   6  14        0.12      -21.73     33.78 o 
  -8   6  14       53.82       -6.49     32.18 o 
  -7   6  14      174.14      196.27     31.30 o 
  -6   6  14      277.57      218.34     34.72 o 
  -5   6  14      498.97      579.07     84.14 o 
  -4   6  14      500.73      528.23     64.93 o 
  -3   6  14      399.53      404.28     59.31 o 
  -2   6  14      402.70      405.93     60.73 o 
  -1   6  14      414.73      428.99     44.27 o 
   0   6  14      281.21      213.57     42.57 o 
   1   6  14      146.33      179.54     67.67 o 
   2   6  14       42.20       34.32     51.64 o 
   3   6  14       27.37        7.31     43.28 o 
 -10   7  14      140.29      182.90     47.46 o 
  -9   7  14      259.56      328.01    105.11 o 
  -8   7  14      418.10      454.45     58.65 o 
  -7   7  14      310.21      279.42     51.72 o 
  -6   7  14      377.70      498.23     48.36 o 
  -5   7  14      165.19      119.41     38.91 o 
  -4   7  14      225.37      157.36     36.19 o 
  -3   7  14      129.76       87.63     35.10 o 
  -2   7  14       11.02       15.97     24.64 o 
  -1   7  14        5.23       32.84     32.18 o 
   0   7  14        3.63       36.46     58.18 o 
   1   7  14        6.04       43.70     65.80 o 
   2   7  14       92.66      126.28     46.13 o 
  -9   8  14       88.06       69.10     42.21 o 
  -8   8  14       65.37       45.14     54.93 o 
  -7   8  14        0.12       -8.55     27.27 o 
  -6   8  14        0.19       -3.56     28.06 o 
  -5   8  14       29.33       48.80     32.81 o 
  -4   8  14       55.64       17.07     39.84 o 
  -3   8  14       93.86       88.55     38.83 o 
  -2   8  14      253.13      311.90     52.84 o 
  -1   8  14      134.20       86.47     76.85 o 
   0   8  14      148.57      155.07     65.80 o 
  -7   9  14       39.27       33.22     32.94 o 
  -6   9  14      138.89      176.57     41.55 o 
  -5   9  14      125.49      145.14     42.12 o 
  -4   9  14      116.10       46.64     48.69 o 
  -3   9  14      236.00      382.06     55.98 o 
  -2   9  14       73.99      160.30     68.97 o 
   0 -11  15       26.86       50.35     68.41 o 
   1 -11  15       14.37       40.87     51.00 o 
   2 -11  15        6.57       20.41     99.13 o 
   3 -11  15        8.82        4.57     49.69 o 
  -3 -10  15        3.35      -49.07     68.67 o 
  -2 -10  15       51.58        5.33     53.32 o 
  -1 -10  15       46.28        8.11     41.96 o 
   0 -10  15       74.50      126.29     46.42 o 
   1 -10  15      135.32      116.07     57.76 o 
   2 -10  15      180.32      176.06     59.23 o 
   3 -10  15      154.25      120.06     58.56 o 
   4 -10  15      188.34      251.04     63.69 o 
   5 -10  15      138.98      144.54     66.50 o 
  -4  -9  15      103.04      155.19     70.79 o 
  -3  -9  15      185.16      211.00     80.41 o 
  -2  -9  15      299.60      325.69     60.98 o 
  -1  -9  15      318.49      298.55     49.60 o 
   0  -9  15      231.13      236.62     48.16 o 
   1  -9  15      250.80      167.20     45.73 o 
   2  -9  15      236.28      297.23     82.15 o 
   3  -9  15      145.30      184.34     52.13 o 
   4  -9  15       32.18       17.42     36.25 o 
   5  -9  15       38.31      109.79     39.16 o 
   6  -9  15        2.66       -2.58     47.01 o 
  -6  -8  15      241.23      279.83     52.38 o 
  -5  -8  15      357.51      378.03     61.40 o 
  -4  -8  15      324.62      430.62     76.54 o 
  -3  -8  15      277.77      294.40     77.78 o 
  -2  -8  15      218.87      105.33     38.80 o 
  -1  -8  15       68.45       60.44     36.93 o 
   0  -8  15       50.72       27.21     30.98 o 
   1  -8  15        0.95       -2.03     29.16 o 
   2  -8  15       32.24       66.39     37.61 o 
   3  -8  15      169.60      143.05     42.46 o 
   4  -8  15        1.08      -27.29     32.36 o 
   5  -8  15      310.58      344.06     48.59 o 
   6  -8  15       81.00       53.06     50.07 o 
   7  -8  15      117.87       23.71     48.62 o 
  -7  -7  15      118.49      139.72     66.29 o 
  -6  -7  15       19.60       -1.38     42.76 o 
  -5  -7  15       11.12       52.85     40.53 o 
  -4  -7  15       26.04       11.11     38.76 o 
  -3  -7  15      199.14      119.03     48.09 o 
  -2  -7  15      127.57      123.81     38.07 o 
  -1  -7  15      114.51      181.08     64.00 o 
   0  -7  15      181.22      171.92     34.38 o 
   1  -7  15      639.89      599.61     47.92 o 
   2  -7  15      818.45      788.87     70.73 o 
   3  -7  15      464.49      450.50     46.42 o 
   4  -7  15       25.59       29.67     33.60 o 
   5  -7  15      171.06       81.09     33.33 o 
   6  -7  15       96.55      114.97     68.84 o 
   7  -7  15       40.80        4.55     49.54 o 
  -8  -6  15       62.06      110.55     59.46 o 
  -7  -6  15      202.20      235.97    113.99 o 
  -6  -6  15      103.90      108.30     71.79 o 
  -5  -6  15      562.13      619.68     97.98 o 
  -4  -6  15     1065.02     1126.21     60.41 o 
  -3  -6  15     1016.49     1120.23     66.94 o 
  -2  -6  15     1116.77     1289.65     72.32 o 
  -1  -6  15     1284.69     1362.55     72.18 o 
   0  -6  15      543.09      580.86     44.48 o 
   1  -6  15      433.31      391.90     68.51 o 
   2  -6  15       74.66       68.91     29.62 o 
   3  -6  15      162.04      143.90     33.91 o 
   4  -6  15       40.35       -1.19     33.27 o 
   5  -6  15        3.37       -4.29     28.39 o 
   6  -6  15       41.64       27.20     29.80 o 
   7  -6  15       63.83       27.99     49.03 o 
   8  -6  15       36.12       26.97     78.03 o 
  -8  -5  15      467.40      549.95    210.50 o 
  -7  -5  15      571.31      537.90     77.01 o 
  -6  -5  15      514.09      499.68     61.04 o 
  -5  -5  15      409.49      358.73     39.03 o 
  -4  -5  15      204.54      217.02     30.35 o 
  -3  -5  15       55.12       45.32     23.94 o 
  -2  -5  15      198.37      198.61     32.49 o 
  -1  -5  15       56.40       56.15     43.69 o 
   0  -5  15       19.09       -2.51     23.82 o 
   1  -5  15      422.19      441.12     41.16 o 
   2  -5  15      390.67      442.43     41.84 o 
   3  -5  15      445.48      462.42     44.90 o 
   4  -5  15      205.33      236.56     39.48 o 
   5  -5  15      246.20      237.82     39.43 o 
   6  -5  15      276.18      317.18     40.97 o 
   7  -5  15      125.95      107.08     49.48 o 
   8  -5  15      101.38      107.96     70.36 o 
  -9  -4  15      313.15      259.68     64.50 o 
  -8  -4  15       52.79       65.56     45.61 o 
  -7  -4  15       60.86       34.80     38.59 o 
  -6  -4  15        0.01      -12.86     29.46 o 
  -5  -4  15       78.04       84.23     22.08 o 
  -4  -4  15      200.59      245.23     34.40 o 
  -3  -4  15      775.26      745.56     50.78 o 
  -2  -4  15      769.03      717.91     39.93 o 
  -1  -4  15     1428.52     1422.31     51.62 o 
   0  -4  15     1170.46     1223.71     58.77 o 
   1  -4  15     1364.39     1495.28     60.97 o 
   2  -4  15      596.42      729.93     47.73 o 
   3  -4  15      706.42      688.49     60.77 o 
   4  -4  15      523.76      449.68     44.70 o 
   5  -4  15       87.73       74.59     31.72 o 
   6  -4  15      223.70      182.96     37.99 o 
   7  -4  15        0.56       11.12     65.11 o 
   8  -4  15        2.20      -39.07     59.52 o 
 -10  -3  15        3.25       14.87     44.39 o 
  -9  -3  15      269.53      500.79     73.48 o 
  -8  -3  15      360.27      384.95     60.29 o 
  -7  -3  15     1057.54     1178.54    114.18 o 
  -6  -3  15     1126.82     1048.53     68.86 o 
  -5  -3  15     1948.08     1908.80     67.64 o 
  -4  -3  15      915.25     1006.37     41.05 o 
  -3  -3  15     1172.93     1118.27     92.45 o 
  -2  -3  15     1724.58     1834.13     65.99 o 
  -1  -3  15      785.40      821.04     43.41 o 
   0  -3  15      493.36      458.17     33.85 o 
   1  -3  15        3.00        6.41     28.35 o 
   2  -3  15        3.86       -2.33     23.43 o 
   3  -3  15        0.43       20.08     23.40 o 
   4  -3  15      187.01      188.53     38.69 o 
   5  -3  15      115.81       87.46     31.99 o 
   6  -3  15      119.69      124.05     45.56 o 
   7  -3  15      145.28      137.12     39.30 o 
   8  -3  15      171.39      195.14     79.48 o 
 -10  -2  15      562.42      682.29     68.82 o 
  -9  -2  15      442.40      342.65     55.91 o 
  -8  -2  15     1264.30     1406.79     89.38 o 
  -7  -2  15     1207.57     1083.77     67.24 o 
  -6  -2  15     1196.65     1235.09     54.83 o 
  -5  -2  15       69.00       98.27     29.68 o 
  -4  -2  15     1088.85     1068.34     43.40 o 
  -3  -2  15      167.14      121.32     24.87 o 
  -2  -2  15        6.13      -10.58     19.35 o 
  -1  -2  15      901.74      955.65     50.66 o 
   0  -2  15      386.51      440.55     58.38 o 
   1  -2  15      437.08      511.67     39.20 o 
   2  -2  15      441.06      409.53     38.47 o 
   3  -2  15      919.67      980.08     53.78 o 
   4  -2  15      730.08      749.02     52.61 o 
   5  -2  15      618.96      661.06    106.10 o 
   6  -2  15      316.21      367.24     57.56 o 
   7  -2  15      330.64      295.81     50.53 o 
 -10  -1  15      122.83      120.57     42.82 o 
  -9  -1  15       25.41       26.85     47.76 o 
  -8  -1  15        7.19       26.15     31.83 o 
  -7  -1  15        8.21        7.84     22.97 o 
  -6  -1  15        2.16       24.53     26.03 o 
  -5  -1  15      971.74      969.37     59.79 o 
  -4  -1  15      713.77      660.69     53.90 o 
  -3  -1  15     1506.57     1608.56     56.37 o 
  -2  -1  15     1794.59     1862.68     90.87 o 
  -1  -1  15     1406.07     1425.52     58.61 o 
   0  -1  15     1668.24     1778.46     84.05 o 
   1  -1  15     1398.31     1571.32     71.85 o 
   2  -1  15      658.97      735.44     47.36 o 
   3  -1  15      419.09      349.48     37.93 o 
   4  -1  15      122.36      116.61     37.98 o 
   5  -1  15       19.60        5.09     38.73 o 
   6  -1  15       10.62       63.15     45.83 o 
   7  -1  15        1.50       14.07     42.01 o 
 -11   0  15      125.06      140.09     73.04 o 
 -10   0  15       94.56       53.44     66.55 o 
  -9   0  15      648.61      667.20     67.23 o 
  -8   0  15      461.90      472.23     73.41 o 
  -7   0  15     1487.05     1439.13     94.66 o 
  -6   0  15      733.42      691.33     53.06 o 
  -5   0  15     1409.29     1426.30    115.38 o 
  -4   0  15     2249.69     2253.83    151.33 o 
  -3   0  15     1465.24     1464.13     55.68 o 
  -2   0  15      249.64      266.67     31.02 o 
  -1   0  15        2.60        6.21     21.01 o 
   0   0  15       43.23       28.52     20.77 o 
   1   0  15      223.62      233.93     38.10 o 
   2   0  15       10.18        5.16     28.28 o 
   3   0  15      208.30      208.08     39.92 o 
   4   0  15      315.56      292.66     78.41 o 
   5   0  15      257.18       92.14     67.55 o 
   6   0  15      203.75      168.30     65.55 o 
   7   0  15      218.20      188.05     55.52 o 
 -11   1  15      438.74      565.84     95.64 o 
 -10   1  15      468.54      557.60     87.90 o 
  -9   1  15      444.26      444.32     43.14 o 
  -8   1  15      307.31      383.97     40.13 o 
  -7   1  15      340.13      319.98     39.04 o 
  -6   1  15      596.31      619.05     50.13 o 
  -5   1  15      275.03      259.44     36.99 o 
  -4   1  15       25.43       -5.27     24.53 o 
  -3   1  15      223.36      196.76     34.46 o 
  -2   1  15      559.51      588.41     87.01 o 
  -1   1  15     1323.39     1321.12     63.10 o 
   0   1  15      498.00      473.55     41.27 o 
   1   1  15      883.11      844.17     57.63 o 
   2   1  15      853.74      922.13     62.07 o 
   3   1  15      525.33      519.44     53.29 o 
   4   1  15      351.90      323.28     52.75 o 
   5   1  15      320.94      277.17     79.91 o 
   6   1  15      165.78      218.62     66.42 o 
 -11   2  15       72.55      151.70     67.92 o 
 -10   2  15        0.64      -45.82     45.82 o 
  -9   2  15       45.12       80.01     40.55 o 
  -8   2  15      263.70      240.08     38.93 o 
  -7   2  15      288.22      291.99     36.62 o 
  -6   2  15      373.34      342.40     42.86 o 
  -5   2  15      874.47      800.95     56.04 o 
  -4   2  15     1560.50     1681.07    105.70 o 
  -3   2  15      681.25      710.80     51.34 o 
  -2   2  15      624.27      704.43     57.43 o 
  -1   2  15     2178.54     2233.55     89.59 o 
   0   2  15     1544.71     1687.59    112.58 o 
   1   2  15      436.86      429.21     46.74 o 
   2   2  15      158.84      199.62     48.56 o 
   3   2  15       65.60       22.43     47.44 o 
   4   2  15        2.54       10.25     77.91 o 
   5   2  15        0.04      -12.86     64.80 o 
   6   2  15       32.55      -23.35     64.05 o 
 -11   3  15       93.97       44.20     54.44 o 
 -10   3  15      362.47      499.91     75.66 o 
  -9   3  15      529.59      688.47     61.72 o 
  -8   3  15      916.68      911.87     51.88 o 
  -7   3  15      921.00      968.13     53.13 o 
  -6   3  15      772.31      733.81     48.79 o 
  -5   3  15      436.32      473.33     59.94 o 
  -4   3  15      494.03      405.02     75.16 o 
  -3   3  15        7.69       54.67     29.06 o 
  -2   3  15      596.43      570.58     63.89 o 
  -1   3  15      103.81       51.36     27.70 o 
   0   3  15        6.92        3.10     26.32 o 
   1   3  15       67.99       35.23     32.61 o 
   2   3  15       49.79       42.75     33.74 o 
   3   3  15      344.00      330.90     59.89 o 
   4   3  15      285.58      323.35     50.89 o 
   5   3  15      199.86      278.05     87.65 o 
 -11   4  15      252.97      279.92     62.30 o 
 -10   4  15      296.72      391.61     69.62 o 
  -9   4  15      212.20      143.24     46.71 o 
  -8   4  15      204.11      187.27     29.42 o 
  -7   4  15       37.31       48.24     25.40 o 
  -6   4  15       27.90       29.44     30.49 o 
  -5   4  15      341.93      322.62     44.98 o 
  -4   4  15      294.76      211.18     34.41 o 
  -3   4  15      440.73      402.07     47.77 o 
  -2   4  15       47.19       65.85     25.26 o 
  -1   4  15      741.77      774.58     50.97 o 
   0   4  15     1251.27     1257.84     91.42 o 
   1   4  15      520.15      675.30     72.48 o 
   2   4  15      336.48      448.57     52.09 o 
   3   4  15      319.38      336.40     65.86 o 
   4   4  15      165.78      232.35     50.94 o 
 -10   5  15       14.63       20.71     38.15 o 
  -9   5  15       76.43       55.14     39.74 o 
  -8   5  15      210.04      239.26     32.63 o 
  -7   5  15      567.76      591.20     59.82 o 
  -6   5  15      600.77      531.05     64.35 o 
  -5   5  15      687.42      688.78     67.37 o 
  -4   5  15      721.30      618.53     51.29 o 
  -3   5  15      443.65      504.49     49.57 o 
  -2   5  15      485.33      505.66     56.89 o 
  -1   5  15      243.45      204.72     34.58 o 
   0   5  15      120.54      122.19     36.45 o 
   1   5  15       38.93      107.75     62.05 o 
   2   5  15       11.43      -36.98     43.39 o 
   3   5  15        3.84        6.91     41.41 o 
 -10   6  15      153.14       96.56     45.03 o 
  -9   6  15      342.56      380.68     57.19 o 
  -8   6  15      398.37      424.91     44.10 o 
  -7   6  15      427.97      378.91     43.65 o 
  -6   6  15      341.27      287.36     39.42 o 
  -5   6  15      151.26      152.79     34.44 o 
  -4   6  15       68.02       54.24     29.98 o 
  -3   6  15       63.10       47.53     33.63 o 
  -2   6  15        1.40      -22.87     23.21 o 
  -1   6  15       25.05        3.01     32.29 o 
   0   6  15       54.15       56.31     56.93 o 
   1   6  15      102.13      166.43     71.42 o 
   2   6  15      195.40      319.10     69.06 o 
  -9   7  15       12.28        0.58     47.27 o 
  -8   7  15        1.63        0.44     36.67 o 
  -7   7  15        4.11        4.30     25.90 o 
  -6   7  15       73.48      122.59     32.34 o 
  -5   7  15       91.07       41.89     32.01 o 
  -4   7  15      157.56      173.07     41.69 o 
  -3   7  15      306.23      353.52     49.60 o 
  -2   7  15      287.17      345.84     39.57 o 
  -1   7  15      246.48      361.87     50.29 o 
   0   7  15      279.71      407.15     79.53 o 
   1   7  15       94.28      100.01     74.04 o 
  -8   8  15      105.63       70.87     31.49 o 
  -7   8  15      134.40      153.62     36.80 o 
  -6   8  15      113.87       98.67     43.20 o 
  -5   8  15      244.40      215.93     43.30 o 
  -4   8  15      156.87      138.55     43.07 o 
  -3   8  15      257.05      188.61     45.33 o 
  -2   8  15       83.50       91.10     47.83 o 
  -1   8  15        5.33      -28.90     43.74 o 
  -2 -10  16      153.93      218.74     87.46 o 
  -1 -10  16      167.75      182.06     52.56 o 
   0 -10  16       76.63       54.45     48.82 o 
   1 -10  16       62.88       33.22     46.82 o 
   2 -10  16       58.07       79.37     57.12 o 
   3 -10  16        3.82      -30.81     47.38 o 
   4 -10  16        1.63       88.46     44.77 o 
  -4  -9  16      220.09      280.42     79.03 o 
  -3  -9  16       71.27       -9.99     65.55 o 
  -2  -9  16       14.42      -13.63     48.20 o 
  -1  -9  16        0.62       43.73     40.62 o 
   0  -9  16       41.64       61.80     41.21 o 
   1  -9  16       15.06       61.93     40.22 o 
   2  -9  16       81.65       67.94     50.89 o 
   3  -9  16      120.71      158.37     72.60 o 
   4  -9  16       88.25      154.34     45.80 o 
   5  -9  16       99.00      159.78     41.88 o 
  -5  -8  16        3.79      -34.13     40.60 o 
  -4  -8  16       68.48      100.38     59.43 o 
  -3  -8  16      105.07       34.33     64.80 o 
  -2  -8  16      110.82       83.35     39.07 o 
  -1  -8  16      256.13      259.83     48.06 o 
   0  -8  16       53.14       23.48     36.40 o 
   1  -8  16      495.28      483.84     48.19 o 
   2  -8  16      236.67      222.81     58.56 o 
   3  -8  16      249.45      244.53     58.08 o 
   4  -8  16        8.54       17.61     36.04 o 
   5  -8  16       93.19      147.08     47.47 o 
   6  -8  16       57.04       40.56     56.01 o 
  -6  -7  16      372.75      321.38     75.87 o 
  -5  -7  16      515.45      598.84     82.59 o 
  -4  -7  16      722.41      571.45     82.90 o 
  -3  -7  16      582.09      653.41    103.00 o 
  -2  -7  16      633.12      664.72     72.22 o 
  -1  -7  16      346.29      299.20     56.13 o 
   0  -7  16       44.78       64.88     34.61 o 
   1  -7  16       24.54       31.90     29.77 o 
   2  -7  16        1.04        2.08     36.34 o 
   3  -7  16       24.25      -39.18     39.18 o 
   4  -7  16        2.86      -10.25     36.09 o 
   5  -7  16       49.65       32.82     44.97 o 
   6  -7  16      103.84      108.76     37.71 o 
   7  -7  16       73.98       61.30     57.58 o 
  -7  -6  16      325.29      185.82     63.81 o 
  -6  -6  16      264.09      430.16     74.31 o 
  -5  -6  16      110.06       86.96     31.45 o 
  -4  -6  16       22.35        2.32     33.65 o 
  -3  -6  16      137.80      137.84     36.60 o 
  -2  -6  16        0.15       -9.71     37.08 o 
  -1  -6  16        6.62       33.47     32.08 o 
   0  -6  16      163.02      180.48     34.49 o 
   1  -6  16      425.86      480.13     45.68 o 
   2  -6  16      681.84      551.33     48.09 o 
   3  -6  16      410.08      433.15     53.37 o 
   4  -6  16      118.22       94.35     39.52 o 
   5  -6  16      180.63      191.94     56.96 o 
   6  -6  16      152.25      153.88     37.84 o 
   7  -6  16       84.13       32.96     52.61 o 
  -8  -5  16        0.36      -33.10     48.64 o 
  -7  -5  16        0.26       11.04     44.75 o 
  -6  -5  16        8.86       40.91     51.94 o 
  -5  -5  16      383.80      386.95     37.55 o 
  -4  -5  16      524.20      528.36     40.92 o 
  -3  -5  16      230.17      220.03     32.23 o 
  -2  -5  16     1066.29     1188.20     77.17 o 
  -1  -5  16     1037.71     1014.09     76.18 o 
   0  -5  16      684.52      699.02     47.49 o 
   1  -5  16      331.78      282.91     52.87 o 
   2  -5  16      664.41      735.81     75.18 o 
   3  -5  16      404.08      478.00     52.15 o 
   4  -5  16      183.28      114.74     35.85 o 
   5  -5  16       30.04       75.25     36.96 o 
   6  -5  16        1.82       -4.12     32.14 o 
   7  -5  16       10.05       58.68     83.78 o 
  -9  -4  16      465.66      393.48     69.46 o 
  -8  -4  16      247.25      259.52     58.99 o 
  -7  -4  16      698.06      815.00     83.12 o 
  -6  -4  16      716.97      696.67     65.17 o 
  -5  -4  16      941.16     1079.37    125.17 o 
  -4  -4  16       79.70       45.53     23.23 o 
  -3  -4  16     1270.66     1383.35     61.31 o 
  -2  -4  16      446.84      411.95     33.91 o 
  -1  -4  16      151.22      119.64     29.02 o 
   0  -4  16       52.04       37.97     29.37 o 
   1  -4  16        4.06       13.11     24.75 o 
   2  -4  16       37.65       14.27     25.99 o 
   3  -4  16        4.72        7.82     31.87 o 
   4  -4  16       79.47      101.87     34.24 o 
   5  -4  16      472.21      411.76     52.79 o 
   6  -4  16      143.50      143.01     40.87 o 
   7  -4  16      120.32       90.52     83.65 o 
  -9  -3  16      381.31      411.40     65.46 o 
  -8  -3  16      308.81      199.24     53.70 o 
  -7  -3  16      136.08      133.88     48.98 o 
  -6  -3  16      484.94      469.53     52.84 o 
  -5  -3  16       39.70       33.20     23.93 o 
  -4  -3  16        8.32        8.54     19.84 o 
  -3  -3  16       61.58       86.54     26.14 o 
  -2  -3  16      237.27      220.25     37.95 o 
  -1  -3  16      960.82      865.68     52.37 o 
   0  -3  16      713.19      667.12     53.05 o 
   1  -3  16      381.45      319.14     35.65 o 
   2  -3  16      695.56      709.68     48.26 o 
   3  -3  16      765.55      792.32     51.62 o 
   4  -3  16      405.65      440.11     51.84 o 
   5  -3  16      272.01      248.79     46.94 o 
   6  -3  16      147.67      232.35     73.23 o 
   7  -3  16      102.39       80.05     44.75 o 
 -10  -2  16       13.51        6.69     51.25 o 
  -9  -2  16       23.71        6.78     40.21 o 
  -8  -2  16      113.38       96.55     42.93 o 
  -7  -2  16       54.71       43.88     38.29 o 
  -6  -2  16      542.72      524.13     41.95 o 
  -5  -2  16     1086.85     1021.15     73.06 o 
  -4  -2  16     1409.51     1471.29     95.35 o 
  -3  -2  16     1129.72     1071.36     51.23 o 
  -2  -2  16     2244.08     2418.98     82.19 o 
  -1  -2  16      622.10      649.91     45.92 o 
   0  -2  16      709.56      793.07     50.68 o 
   1  -2  16      548.58      532.06     42.19 o 
   2  -2  16      236.85      219.83     54.55 o 
   3  -2  16      150.41      124.44     31.72 o 
   4  -2  16        1.14      -22.20     33.07 o 
   5  -2  16       17.56        9.84     36.61 o 
   6  -2  16       12.21       57.54     45.36 o 
   7  -2  16       22.04      -49.50     49.50 o 
 -10  -1  16      265.79      308.19     52.63 o 
  -9  -1  16      519.09      546.71     60.67 o 
  -8  -1  16      564.43      556.39     52.90 o 
  -7  -1  16     1008.56     1103.01     68.21 o 
  -6  -1  16      996.98      973.38     64.66 o 
  -5  -1  16      419.86      383.40     48.17 o 
  -4  -1  16      591.71      563.84     52.94 o 
  -3  -1  16       94.69      114.89     25.35 o 
  -2  -1  16       19.82        8.37     21.96 o 
  -1  -1  16       25.05        0.68     26.14 o 
   0  -1  16        0.34        6.89     23.71 o 
   1  -1  16       38.43       28.36     30.50 o 
   2  -1  16      239.74      209.36     40.67 o 
   3  -1  16      333.43      355.70     40.13 o 
   4  -1  16      397.59      432.30     71.97 o 
   5  -1  16      304.21      208.51     68.92 o 
   6  -1  16      211.11      168.30     63.18 o 
   7  -1  16      139.11      104.75     57.43 o 
 -10   0  16      353.57      379.31     57.68 o 
  -9   0  16       32.95       58.35     28.48 o 
  -8   0  16      126.58       91.34     60.49 o 
  -7   0  16       18.71        9.15     26.49 o 
  -6   0  16      109.74       89.17     30.39 o 
  -5   0  16       47.84       40.88     26.72 o 
  -4   0  16      498.07      494.78     49.12 o 
  -3   0  16     1403.70     1419.65     77.92 o 
  -2   0  16      943.85      836.92     54.15 o 
  -1   0  16      746.68      670.59     59.07 o 
   0   0  16     1164.37     1216.67     58.08 o 
   1   0  16      778.93      848.22     59.81 o 
   2   0  16      293.21      310.37     43.63 o 
   3   0  16      412.30      442.39     50.74 o 
   4   0  16      210.00      252.45     75.29 o 
   5   0  16      144.77       83.53     70.17 o 
   6   0  16       20.48      103.88     60.43 o 
 -10   1  16       23.99       45.00     38.86 o 
  -9   1  16      285.40      223.29     38.27 o 
  -8   1  16      392.28      380.69     42.12 o 
  -7   1  16      966.52      938.77     61.12 o 
  -6   1  16      994.33      756.60     89.58 o 
  -5   1  16     1099.42     1067.40    112.72 o 
  -4   1  16     2153.30     2185.58     88.07 o 
  -3   1  16     1328.65     1250.50     49.91 o 
  -2   1  16      664.11      549.20     40.49 o 
  -1   1  16      713.89      800.52     49.79 o 
   0   1  16     1213.29     1180.10     68.03 o 
   1   1  16      221.08      192.74     38.87 o 
   2   1  16       65.98       49.59     32.33 o 
   3   1  16       56.64       68.39     37.36 o 
   4   1  16       86.67       50.62     47.36 o 
   5   1  16       37.88       71.29     63.43 o 
   6   1  16      113.68       90.52     72.42 o 
 -10   2  16      513.37      502.54     82.65 o 
  -9   2  16      335.05      374.76     60.38 o 
  -8   2  16      783.92      890.47     56.83 o 
  -7   2  16      891.18      911.18     88.40 o 
  -6   2  16       94.69       95.54     33.50 o 
  -5   2  16      581.35      439.73     51.35 o 
  -4   2  16       76.91       45.79     29.59 o 
  -3   2  16      105.25       73.82     20.76 o 
  -2   2  16      234.35      246.06     70.49 o 
  -1   2  16      100.50       76.45     26.91 o 
   0   2  16      669.22      604.49     54.31 o 
   1   2  16       68.25       97.63     34.53 o 
   2   2  16      483.93      524.47     54.58 o 
   3   2  16      225.78      259.70     65.30 o 
   4   2  16      522.16      690.82     76.93 o 
   5   2  16      199.45      203.89     79.16 o 
 -10   3  16      118.05      153.94     63.43 o 
  -9   3  16       36.24       26.95     61.37 o 
  -8   3  16       12.01       28.94     25.22 o 
  -7   3  16       43.94       76.51     28.33 o 
  -6   3  16      117.18      134.75     35.46 o 
  -5   3  16      549.50      553.99    103.24 o 
  -4   3  16      352.20      313.09     51.58 o 
  -3   3  16      579.06      609.25     56.07 o 
  -2   3  16      424.15      421.37     58.15 o 
  -1   3  16      914.15      886.62     53.49 o 
   0   3  16     1511.59     1444.52     77.71 o 
   1   3  16      559.69      445.27     74.02 o 
   2   3  16      163.07      149.16     42.48 o 
   3   3  16      128.00       67.00    153.32 o 
   4   3  16       80.15      126.29     54.47 o 
 -10   4  16      127.81       58.62     68.35 o 
  -9   4  16      230.47      281.10     55.84 o 
  -8   4  16      520.95      609.12     78.05 o 
  -7   4  16     1023.64     1084.94     60.19 o 
  -6   4  16      378.47      484.62     77.00 o 
  -5   4  16      390.92      386.20     42.74 o 
  -4   4  16      473.22      429.64     60.29 o 
  -3   4  16      391.82      295.10     99.25 o 
  -2   4  16      174.32      131.76     27.45 o 
  -1   4  16       95.78      129.80     31.47 o 
   0   4  16        5.66       -7.89     29.28 o 
   1   4  16        0.81       58.58     44.35 o 
   2   4  16       13.32      -17.22     60.24 o 
   3   4  16       45.57       -7.99     50.45 o 
   4   4  16       82.76       66.96     57.84 o 
 -10   5  16      162.46      175.07     47.81 o 
  -9   5  16      374.06      513.06     61.62 o 
  -8   5  16      327.04      353.69     39.42 o 
  -7   5  16      241.48      264.31     37.70 o 
  -6   5  16      113.10       89.79     31.23 o 
  -5   5  16       14.22       14.67     28.06 o 
  -4   5  16        0.11        4.55     27.99 o 
  -3   5  16       11.70       -6.84     33.40 o 
  -2   5  16      109.10       97.60     28.32 o 
  -1   5  16      186.04      157.00     37.11 o 
   0   5  16      225.00      260.24     52.83 o 
   1   5  16      232.73      257.32     76.16 o 
   2   5  16      233.00      175.78     58.32 o 
   3   5  16      274.49      188.70     69.02 o 
  -9   6  16        9.04        3.36     52.20 o 
  -8   6  16       30.44       10.56     28.33 o 
  -7   6  16       99.18       95.42     30.88 o 
  -6   6  16       84.25       83.93     31.22 o 
  -5   6  16      227.78      209.08     39.89 o 
  -4   6  16      403.61      369.43     47.93 o 
  -3   6  16      409.41      404.18     51.15 o 
  -2   6  16      302.62      329.07     65.45 o 
  -1   6  16      215.91      215.64     59.95 o 
   0   6  16       91.86      156.57     60.93 o 
   1   6  16      135.73      176.79     77.91 o 
  -8   7  16      168.49      200.11     38.06 o 
  -7   7  16      184.60      178.93     37.63 o 
  -6   7  16      123.21       55.50     30.01 o 
  -5   7  16      222.38      210.72     43.06 o 
  -4   7  16      111.70      132.10     40.46 o 
  -3   7  16      114.46      107.91     43.17 o 
  -2   7  16       18.85       10.54     41.02 o 
  -1   7  16        8.63       -3.42     36.08 o 
   0   7  16        2.90       22.47     60.80 o 
  -7   8  16        0.14       16.68     33.15 o 
  -6   8  16        3.18        7.85     33.60 o 
  -5   8  16        2.95        4.67     37.91 o 
  -4   8  16       53.17        5.02     37.98 o 
  -3   8  16       53.93       22.81     42.91 o 
  -1 -10  17       39.62       56.57     46.86 o 
   0 -10  17       48.29       32.65     45.79 o 
   1 -10  17       40.37       54.31     46.95 o 
   2 -10  17      139.89      256.41     67.70 o 
   3 -10  17       78.37      100.17     58.23 o 
  -3  -9  17       98.43      -31.46     65.05 o 
  -2  -9  17      134.09      102.10     44.80 o 
  -1  -9  17      189.15      133.29     46.44 o 
   0  -9  17      197.34      400.80     57.40 o 
   1  -9  17      170.66       99.37     46.38 o 
   2  -9  17      141.86      153.42     60.40 o 
   3  -9  17       79.36      144.85     56.60 o 
   4  -9  17       11.03       40.94     50.23 o 
   5  -9  17       17.61      -17.36     39.51 o 
  -5  -8  17      154.01      185.52     53.25 o 
  -4  -8  17      276.09      321.37     75.41 o 
  -3  -8  17      166.69      122.11     71.79 o 
  -2  -8  17       92.89      -15.67     46.48 o 
  -1  -8  17       93.41       26.26     40.44 o 
   0  -8  17        7.32       17.36     35.98 o 
   1  -8  17       11.24       45.89     35.44 o 
   2  -8  17        5.40       34.01     51.58 o 
   3  -8  17       53.73       87.04     52.70 o 
   4  -8  17        0.95      -39.48     42.28 o 
   5  -8  17       56.48       82.53     42.79 o 
  -6  -7  17       19.50       54.06     74.29 o 
  -5  -7  17        0.50       28.91     40.44 o 
  -4  -7  17        0.29       17.30     40.36 o 
  -3  -7  17       24.48       11.27     40.67 o 
  -2  -7  17       53.17       76.05     66.92 o 
  -1  -7  17      134.87      109.64     40.35 o 
   0  -7  17      262.97      228.37     45.13 o 
   1  -7  17      389.84      452.05     47.19 o 
   2  -7  17      251.07      231.90     41.54 o 
   3  -7  17      254.42      104.41     53.30 o 
   4  -7  17       56.51       69.00     45.72 o 
   5  -7  17       64.95      100.29     42.95 o 
   6  -7  17       84.69       64.09     37.60 o 
  -7  -6  17      165.27       84.43     61.49 o 
  -6  -6  17      108.34       95.54     54.19 o 
  -5  -6  17      305.80      371.69    122.30 o 
  -4  -6  17      373.00      444.42     53.72 o 
  -3  -6  17      673.95      727.33     60.03 o 
  -2  -6  17      303.40      136.98     46.78 o 
  -1  -6  17      419.89      443.34     52.20 o 
   0  -6  17      326.20      319.13     46.92 o 
   1  -6  17      367.50      407.31     67.63 o 
   2  -6  17      149.83      139.88     35.81 o 
   3  -6  17       61.11       21.64     45.82 o 
   4  -6  17       26.26       28.99     45.06 o 
   5  -6  17        8.32       47.75     43.13 o 
   6  -6  17       19.79       87.22     38.62 o 
  -8  -5  17      366.29      397.83     74.83 o 
  -7  -5  17      309.00      189.76     61.58 o 
  -6  -5  17      384.00      411.47     70.69 o 
  -5  -5  17      286.00      294.96     54.86 o 
  -4  -5  17      291.83      290.34     45.25 o 
  -3  -5  17      109.04       91.10     29.73 o 
  -2  -5  17       59.53        4.46     29.60 o 
  -1  -5  17       14.26       -4.20     30.12 o 
   0  -5  17       47.81       50.25     32.37 o 
   1  -5  17       48.83       30.25     29.05 o 
   2  -5  17       36.67      -19.38     26.78 o 
   3  -5  17       54.23       52.45     37.32 o 
   4  -5  17      213.05      135.16     50.53 o 
   5  -5  17      256.87      288.10     50.32 o 
   6  -5  17      134.93      129.56     43.36 o 
  -8  -4  17       36.11       41.14     49.00 o 
  -7  -4  17       12.13      -21.50     42.32 o 
  -6  -4  17        0.03       56.22     42.56 o 
  -5  -4  17      241.51      209.58     43.68 o 
  -4  -4  17      114.83       97.86     25.48 o 
  -3  -4  17      331.90      332.39     32.60 o 
  -2  -4  17      583.29      636.24     48.30 o 
  -1  -4  17      789.95      886.52     73.16 o 
   0  -4  17      307.44      397.98     53.07 o 
   1  -4  17      395.62      409.49     41.34 o 
   2  -4  17      467.14      393.43     47.72 o 
   3  -4  17      277.09      289.71     60.91 o 
   4  -4  17      272.11      305.33     56.62 o 
   5  -4  17        5.98       29.87     38.82 o 
   6  -4  17       50.90       73.30     42.34 o 
  -9  -3  17      105.95       75.85     48.11 o 
  -8  -3  17      239.21      271.43     58.62 o 
  -7  -3  17      498.34      475.25     76.16 o 
  -6  -3  17      398.57      436.04     46.68 o 
  -5  -3  17     1087.01     1165.53     88.86 o 
  -4  -3  17     1647.03     1666.65     62.42 o 
  -3  -3  17      941.05      964.10     53.35 o 
  -2  -3  17     1055.10     1018.79    116.52 o 
  -1  -3  17      162.14      115.30     33.09 o 
   0  -3  17      130.49       83.18     44.08 o 
   1  -3  17      159.16      164.23     39.11 o 
   2  -3  17       36.06        8.31     26.90 o 
   3  -3  17        8.57       21.70     29.80 o 
   4  -3  17       26.23       31.37     44.05 o 
   5  -3  17      135.69      158.76     55.19 o 
   6  -3  17       85.71      126.18     59.87 o 
  -9  -2  17      239.41      217.56     53.29 o 
  -8  -2  17      711.12      594.86     70.58 o 
  -7  -2  17      386.26      387.73     47.70 o 
  -6  -2  17     1234.45     1279.22     79.50 o 
  -5  -2  17       22.75       11.39     29.00 o 
  -4  -2  17      136.82      115.60     24.19 o 
  -3  -2  17        3.19      -18.68     22.09 o 
  -2  -2  17        2.82        1.47     21.88 o 
  -1  -2  17      154.16      156.77     31.45 o 
   0  -2  17      264.47      274.38     41.86 o 
   1  -2  17      302.03      262.71     41.40 o 
   2  -2  17      508.73      480.46     47.01 o 
   3  -2  17      544.47      642.29     50.16 o 
   4  -2  17      316.69      301.46     57.40 o 
   5  -2  17      162.96       77.53     55.43 o 
   6  -2  17      143.71      118.86     59.56 o 
 -10  -1  17       81.85      102.58     43.03 o 
  -9  -1  17        4.90      -16.96     32.50 o 
  -8  -1  17        7.90       19.70     31.02 o 
  -7  -1  17       13.91       16.93     30.90 o 
  -6  -1  17       22.38       22.06     30.04 o 
  -5  -1  17      180.40      275.18     79.63 o 
  -4  -1  17      784.78      701.94     60.40 o 
  -3  -1  17      749.75      745.00     49.74 o 
  -2  -1  17      735.60      721.25     46.95 o 
  -1  -1  17      470.78      464.82     77.29 o 
   0  -1  17      649.01      594.76     51.85 o 
   1  -1  17      526.57      423.13     48.05 o 
   2  -1  17      535.67      554.37     54.48 o 
   3  -1  17       84.18       52.11     35.80 o 
   4  -1  17       70.23      152.79     53.64 o 
   5  -1  17       26.42       -2.87     60.30 o 
   6  -1  17       13.56      -54.69     54.69 o 
 -10   0  17      120.17      112.74     36.06 o 
  -9   0  17      427.65      366.24     42.27 o 
  -8   0  17      411.70      302.21     51.04 o 
  -7   0  17     1088.96     1035.33     67.22 o 
  -6   0  17      927.39      891.25     70.17 o 
  -5   0  17      631.59      639.56     56.45 o 
  -4   0  17      518.35      587.82     55.17 o 
  -3   0  17      372.93      379.52     33.83 o 
  -2   0  17      362.92      358.02     35.86 o 
  -1   0  17      512.42      475.40     41.59 o 
   0   0  17      105.22      106.41     33.11 o 
   1   0  17      114.09      118.90     35.46 o 
   2   0  17      102.03       74.94     37.66 o 
   3   0  17      167.55      169.88     42.51 o 
   4   0  17      153.52      115.75     50.80 o 
   5   0  17      155.12      196.77     80.28 o 
   6   0  17       69.61       15.36     63.05 o 
 -10   1  17      283.85      364.75     57.76 o 
  -9   1  17      366.75      418.88     50.14 o 
  -8   1  17      360.58      330.56     41.83 o 
  -7   1  17      318.15      364.26     50.13 o 
  -6   1  17      136.00      119.58     33.50 o 
  -5   1  17       23.67       51.29     30.92 o 
  -4   1  17        9.21       -9.06     26.52 o 
  -3   1  17       31.79       14.32     21.19 o 
  -2   1  17      106.91      112.04     27.89 o 
  -1   1  17      129.87      153.98     31.07 o 
   0   1  17      940.66      918.36     64.34 o 
   1   1  17       91.53       68.42     58.77 o 
   2   1  17      442.98      460.92     96.22 o 
   3   1  17      310.91      341.54     61.80 o 
   4   1  17      415.14      319.09     63.40 o 
   5   1  17      124.90      118.86     76.66 o 
 -10   2  17        6.81        0.75     53.81 o 
  -9   2  17        6.13        1.04     25.01 o 
  -8   2  17      120.44       91.84     31.60 o 
  -7   2  17      248.44      232.24     39.61 o 
  -6   2  17      301.40      233.50     40.66 o 
  -5   2  17      213.65      201.91     39.57 o 
  -4   2  17      831.38      902.19     67.36 o 
  -3   2  17      722.24      697.79     39.74 o 
  -2   2  17      555.92      656.99     45.79 o 
  -1   2  17      579.55      513.98     49.41 o 
   0   2  17     1120.80     1303.56    120.52 o 
   1   2  17      221.22      150.46     40.25 o 
   2   2  17       12.55      -32.62     32.62 o 
   3   2  17       56.30       50.12     51.23 o 
   4   2  17        6.14       97.53     59.31 o 
 -10   3  17      229.76      307.14     73.79 o 
  -9   3  17      500.53      561.60    102.94 o 
  -8   3  17      683.15      698.78     58.33 o 
  -7   3  17      550.16      539.68     53.40 o 
  -6   3  17      254.27      246.21     41.89 o 
  -5   3  17       36.41       92.04     32.67 o 
  -4   3  17      245.36      153.53     37.63 o 
  -3   3  17       55.57       85.27     34.38 o 
  -2   3  17       41.94       34.28     24.57 o 
  -1   3  17        0.06      -14.72     25.15 o 
   0   3  17       56.11       69.10     42.29 o 
   1   3  17       28.73      -19.42     55.19 o 
   2   3  17       44.37       63.82     46.92 o 
   3   3  17      103.44      143.31     56.25 o 
   4   3  17      177.89      160.81     61.95 o 
 -10   4  17      150.30      107.21     52.93 o 
  -9   4  17      286.05      300.60     60.27 o 
  -8   4  17      162.32      157.69     34.32 o 
  -7   4  17       14.81       26.09     31.87 o 
  -6   4  17        0.00      -13.19     44.11 o 
  -5   4  17       69.88       29.11     30.17 o 
  -4   4  17      204.93      202.53     51.94 o 
  -3   4  17      327.63      366.01     55.19 o 
  -2   4  17      366.05      386.19     39.93 o 
  -1   4  17      336.01      346.32     45.35 o 
   0   4  17      412.82      381.74     60.55 o 
   1   4  17      330.14      543.24     93.14 o 
   2   4  17      186.76      253.65     60.44 o 
   3   4  17      155.79      198.84     63.83 o 
  -9   5  17       69.40       59.10     45.05 o 
  -8   5  17      127.49      109.26     34.06 o 
  -7   5  17      139.53       93.20     33.35 o 
  -6   5  17      292.31      311.49     41.67 o 
  -5   5  17      472.04      436.35     50.18 o 
  -4   5  17      477.46      551.89     61.01 o 
  -3   5  17      494.22      573.71     62.83 o 
  -2   5  17      209.41      198.54     32.33 o 
  -1   5  17      115.09       94.22     35.73 o 
   0   5  17       79.51       51.30     45.69 o 
   1   5  17       27.23       44.95     65.30 o 
   2   5  17        0.28       24.30     53.17 o 
  -9   6  17      160.39      124.51     50.06 o 
  -8   6  17      154.85      189.89     48.32 o 
  -7   6  17      144.54      126.48     56.57 o 
  -6   6  17      130.87      124.23     35.61 o 
  -5   6  17      217.95      177.63     62.05 o 
  -4   6  17       45.55       51.82     37.33 o 
  -3   6  17       16.16       15.56     39.31 o 
  -2   6  17        1.42       -5.60     26.73 o 
  -1   6  17       70.58       41.52     37.22 o 
   0   6  17       42.12       76.54     64.80 o 
  -7   7  17        5.95       57.33     33.34 o 
  -6   7  17       23.29       14.79     34.45 o 
  -5   7  17      115.67       93.15     38.40 o 
  -4   7  17       85.64       78.27     39.76 o 
  -3   7  17      157.13      145.50     51.05 o 
  -2   7  17      216.41      153.27    110.62 o 
  -1   7  17       92.74      161.13     50.13 o 
   1 -10  18       17.88      -40.83     77.66 o 
  -3  -9  18       71.64       24.10     69.17 o 
  -2  -9  18       24.35       34.90     44.39 o 
  -1  -9  18       14.07       -7.07     41.23 o 
   0  -9  18       14.05       69.39     46.72 o 
   1  -9  18       22.96       11.65     43.89 o 
   2  -9  18       18.60       26.35     53.34 o 
   3  -9  18       33.18       63.47     85.21 o 
   4  -9  18       18.60       26.12    106.06 o 
  -4  -8  18       20.16      103.63     62.93 o 
  -3  -8  18       42.47      -14.61     61.93 o 
  -2  -8  18       62.69       37.58     49.59 o 
  -1  -8  18      313.34      282.43     53.90 o 
   0  -8  18      118.29      137.05     47.39 o 
   1  -8  18      153.74      191.77     50.48 o 
   2  -8  18       90.91      103.85     56.31 o 
   3  -8  18      190.81      242.25     90.39 o 
   4  -8  18       34.00       91.78     55.87 o 
   5  -8  18       11.67       35.04     41.28 o 
  -6  -7  18      242.86      214.75     94.64 o 
  -5  -7  18      293.51      313.57     60.99 o 
  -4  -7  18      374.99      351.57     58.92 o 
  -3  -7  18      152.89      179.53     51.40 o 
  -2  -7  18      195.18      232.48     55.94 o 
  -1  -7  18      370.93      416.76     73.04 o 
   0  -7  18       56.96       26.21     37.48 o 
   1  -7  18       17.86       28.21     39.30 o 
   2  -7  18       11.53       -5.62     38.33 o 
   3  -7  18        4.25       47.39     50.84 o 
   4  -7  18        8.68       13.96     47.36 o 
   5  -7  18       14.11      -19.15     40.38 o 
  -7  -6  18      162.68      100.55     62.09 o 
  -6  -6  18      331.10      373.24     79.14 o 
  -5  -6  18      256.02      232.65     41.79 o 
  -4  -6  18       45.51       80.62     35.99 o 
  -3  -6  18       34.68       50.03     33.37 o 
  -2  -6  18        5.40        9.57     37.92 o 
  -1  -6  18       92.83      112.49     39.70 o 
   0  -6  18       75.12       66.97     39.15 o 
   1  -6  18       62.16       68.77     40.05 o 
   2  -6  18      105.97      140.77     38.02 o 
   3  -6  18      247.90      284.87     66.42 o 
   4  -6  18      203.86       92.65    101.57 o 
   5  -6  18      160.42      149.28     54.77 o 
   6  -6  18       92.37       94.98     44.24 o 
  -7  -5  18       10.28       19.75     49.25 o 
  -6  -5  18       16.75       50.40     50.49 o 
  -5  -5  18       25.46       29.18     27.53 o 
  -4  -5  18      634.93      600.32     48.52 o 
  -3  -5  18      115.62      130.60     44.99 o 
  -2  -5  18      250.56      222.48     86.75 o 
  -1  -5  18      304.27      325.68     46.86 o 
   0  -5  18      454.16      383.08     50.05 o 
   1  -5  18      253.45      249.08     46.29 o 
   2  -5  18      248.61      255.10     40.29 o 
   3  -5  18      168.94      265.14     61.55 o 
   4  -5  18       27.63       26.17     49.98 o 
   5  -5  18        0.95      -28.00     71.92 o 
   6  -5  18        5.07       13.79     43.44 o 
  -8  -4  18      177.41      220.22     63.36 o 
  -7  -4  18      397.20      431.55     73.44 o 
  -6  -4  18      182.37      138.85     54.43 o 
  -5  -4  18     1464.53     1541.14     79.82 o 
  -4  -4  18      356.70      378.70     34.52 o 
  -3  -4  18      552.18      485.38     54.71 o 
  -2  -4  18       80.27      125.58     35.35 o 
  -1  -4  18      125.62      173.71     50.88 o 
   0  -4  18        0.61        2.50     31.03 o 
   1  -4  18      125.00      114.82     38.86 o 
   2  -4  18        0.25      -14.43     28.68 o 
   3  -4  18       41.48      -12.41     32.03 o 
   4  -4  18       48.26        4.98     48.51 o 
   5  -4  18      182.53      155.37     54.56 o 
   6  -4  18       87.75       92.75     58.70 o 
  -9  -3  18      279.86      332.80    110.75 o 
  -8  -3  18      170.95      174.81     54.18 o 
  -7  -3  18       91.87       94.63     48.78 o 
  -6  -3  18      181.98      103.15     39.82 o 
  -5  -3  18       15.46       -6.60     26.72 o 
  -4  -3  18       41.78      -12.50     23.20 o 
  -3  -3  18       11.92       17.07     24.30 o 
  -2  -3  18       65.76       59.36     26.72 o 
  -1  -3  18      181.01      214.58     40.87 o 
   0  -3  18      588.68      535.60     60.23 o 
   1  -3  18      421.32      428.45    104.19 o 
   2  -3  18      364.50      338.02     41.49 o 
   3  -3  18      197.96      175.53     37.17 o 
   4  -3  18      177.64      193.02     53.39 o 
   5  -3  18      137.42      164.13     53.76 o 
   6  -3  18       76.91       35.46     62.68 o 
  -9  -2  18       16.91       -8.30     42.24 o 
  -8  -2  18       62.72       28.98     56.50 o 
  -7  -2  18       45.92       14.00     33.82 o 
  -6  -2  18       93.08       59.97     35.43 o 
  -5  -2  18      298.93      281.84     55.34 o 
  -4  -2  18      961.26     1020.23     48.17 o 
  -3  -2  18      523.61      578.52     47.23 o 
  -2  -2  18      555.96      508.27     47.63 o 
  -1  -2  18      393.02      378.26     45.51 o 
   0  -2  18      519.94      495.88     51.08 o 
   1  -2  18      450.88      383.23     49.68 o 
   2  -2  18       83.02       94.78     38.39 o 
   3  -2  18       39.31       18.60     30.93 o 
   4  -2  18       31.79       47.02     49.60 o 
   5  -2  18        0.61       -5.12     61.05 o 
   6  -2  18        3.21      -25.35     58.56 o 
  -9  -1  18      379.68      375.11    109.12 o 
  -8  -1  18      380.31      330.88     73.80 o 
  -7  -1  18      540.30      508.08     56.78 o 
  -6  -1  18      650.10      845.48     99.93 o 
  -5  -1  18       74.95      104.24     42.85 o 
  -4  -1  18       82.24      128.35     75.16 o 
  -3  -1  18      180.73      108.08     32.13 o 
  -2  -1  18      113.65       69.01     26.95 o 
  -1  -1  18       17.68       25.81     28.83 o 
   0  -1  18       21.32      -30.65     62.99 o 
   1  -1  18      106.57       69.07     62.48 o 
   2  -1  18      402.02      460.07     71.54 o 
   3  -1  18      177.48      176.58     44.61 o 
   4  -1  18       88.49       82.27     51.74 o 
   5  -1  18      101.09      114.87     76.04 o 
 -10   0  18      285.50      360.68     51.66 o 
  -9   0  18      101.99       91.65     34.67 o 
  -8   0  18       95.60       54.80     35.40 o 
  -7   0  18       78.78       29.80     31.84 o 
  -6   0  18        6.13      -22.28     27.95 o 
  -5   0  18      136.87       99.19     34.99 o 
  -4   0  18       67.24       49.20     30.78 o 
  -3   0  18      414.80      433.05     36.83 o 
  -2   0  18      225.93      185.93     31.57 o 
  -1   0  18      375.55      388.83     47.14 o 
   0   0  18      219.16      108.95     43.11 o 
   1   0  18      850.44      937.99     66.79 o 
   2   0  18      101.77      129.73     41.35 o 
   3   0  18      338.48      396.33     71.62 o 
   4   0  18       89.60       44.88     49.62 o 
   5   0  18      115.43      181.66     81.90 o 
 -10   1  18        5.23      -39.55     39.55 o 
  -9   1  18       83.71       72.49     36.82 o 
  -8   1  18      286.20      288.92     51.44 o 
  -7   1  18      412.64      417.19     50.37 o 
  -6   1  18      739.58      646.88     77.96 o 
  -5   1  18      329.25      299.21     70.58 o 
  -4   1  18      801.40      866.21     80.40 o 
  -3   1  18     1005.78     1032.65     49.60 o 
  -2   1  18      963.10      985.08     53.24 o 
  -1   1  18      210.55      121.61     30.05 o 
   0   1  18      132.83      114.64     89.71 o 
   1   1  18      114.08      109.06     38.47 o 
   2   1  18        3.19      -26.56     36.31 o 
   3   1  18        0.02       26.55     48.85 o 
   4   1  18       21.97       22.28     51.34 o 
 -10   2  18      247.91      136.09     66.30 o 
  -9   2  18      393.17      361.22     43.11 o 
  -8   2  18      320.16      355.62     46.66 o 
  -7   2  18      542.03      588.40     57.20 o 
  -6   2  18       45.55       -1.55     30.17 o 
  -5   2  18       17.56        4.79     32.12 o 
  -4   2  18       72.88       95.68     34.87 o 
  -3   2  18      193.82      165.40     26.61 o 
  -2   2  18       39.74       30.10     24.89 o 
  -1   2  18        2.93        4.21     27.17 o 
   0   2  18      148.32      269.44     58.18 o 
   1   2  18       68.38      100.86     49.32 o 
   2   2  18      120.42       65.57     39.90 o 
   3   2  18      127.03      126.89     56.90 o 
   4   2  18      167.61      180.05     64.14 o 
 -10   3  18       42.21       74.54     59.68 o 
  -9   3  18       90.26      127.91     33.48 o 
  -8   3  18        1.13       21.31     28.39 o 
  -7   3  18       21.83       47.10     33.25 o 
  -6   3  18       48.73       42.79     32.04 o 
  -5   3  18      121.43      121.01     61.80 o 
  -4   3  18      462.32      370.87     52.43 o 
  -3   3  18      605.23      545.90     61.46 o 
  -2   3  18      553.76      550.72     50.23 o 
  -1   3  18      181.70      160.47     38.79 o 
   0   3  18      253.13      391.94     62.19 o 
   1   3  18      297.20      342.89     65.05 o 
   2   3  18      150.13      137.66    102.13 o 
   3   3  18       81.19       64.06     63.61 o 
  -9   4  18      146.82      134.10     54.74 o 
  -8   4  18      234.95      214.73     41.54 o 
  -7   4  18      246.79      315.95     47.50 o 
  -6   4  18      320.19      175.93    123.42 o 
  -5   4  18      261.19      219.97     46.33 o 
  -4   4  18      527.05      542.23     79.16 o 
  -3   4  18      272.83      315.50     52.23 o 
  -2   4  18       89.09      138.01     31.09 o 
  -1   4  18       24.19        4.77     31.43 o 
   0   4  18        9.10       75.63     45.28 o 
   1   4  18        0.01      -44.82     62.68 o 
   2   4  18        6.71      -17.98     51.85 o 
  -9   5  18      117.87      102.29     46.35 o 
  -8   5  18      109.55      145.07     36.25 o 
  -7   5  18      142.26      184.31     43.91 o 
  -6   5  18       61.24       47.11     37.14 o 
  -5   5  18       51.57       36.67     35.28 o 
  -4   5  18        1.03       -7.66     32.88 o 
  -3   5  18        6.87       10.60     38.27 o 
  -2   5  18       28.44       19.64     30.86 o 
  -1   5  18       99.83       81.98     50.01 o 
   0   5  18      128.05      241.50     80.72 o 
   1   5  18      107.79       62.30     70.17 o 
  -8   6  18       28.55       33.52     32.21 o 
  -7   6  18       13.47       39.60     31.47 o 
  -6   6  18      136.16      125.31     39.18 o 
  -5   6  18      113.20      113.81     43.31 o 
  -4   6  18      205.24      126.76     47.45 o 
  -3   6  18      132.91      111.24     45.91 o 
  -2   6  18       88.92      161.39     59.93 o 
  -1   6  18      182.27      157.59     45.81 o 
  -6   7  18       89.79      105.86     41.03 o 
  -5   7  18      125.27      150.25     45.07 o 
  -4   7  18       56.50       46.71     44.96 o 
  -3   7  18       10.39        6.62     51.37 o 
  -1  -9  19      150.31      193.03     66.83 o 
   0  -9  19      134.00       66.79     49.68 o 
   1  -9  19       77.20      108.30     49.41 o 
   2  -9  19       95.39      141.11     74.23 o 
  -4  -8  19      126.49      149.70     68.42 o 
  -3  -8  19      126.43      163.43     71.54 o 
  -2  -8  19      103.15      111.37     75.41 o 
  -1  -8  19       32.47       49.79     42.34 o 
   0  -8  19       57.93      -11.76     42.99 o 
   1  -8  19        0.27       11.08     43.09 o 
   2  -8  19        1.64       67.86     56.16 o 
   3  -8  19       16.31      -18.61     49.95 o 
   4  -8  19        5.35      -12.07     50.23 o 
  -5  -7  19       18.39       30.71     41.04 o 
  -4  -7  19        0.00        2.37     53.81 o 
  -3  -7  19        9.58       26.11     43.02 o 
  -2  -7  19       71.49       94.78     49.54 o 
  -1  -7  19       95.77       16.37     38.82 o 
   0  -7  19      102.84       94.65     43.50 o 
   1  -7  19       93.63       71.39     43.46 o 
   2  -7  19      151.19      133.60     55.62 o 
   3  -7  19      191.57      210.48     65.84 o 
   4  -7  19      130.55       97.79     52.90 o 
  -6  -6  19      107.29      117.10     66.14 o 
  -5  -6  19      129.39       89.22     39.44 o 
  -4  -6  19      193.27      266.46     45.03 o 
  -3  -6  19      122.13      112.68     42.68 o 
  -2  -6  19      371.36      458.38     67.14 o 
  -1  -6  19      192.10      193.43     47.33 o 
   0  -6  19      244.18      298.21     72.20 o 
   1  -6  19      124.41      135.95     45.15 o 
   2  -6  19      168.33      171.43     46.96 o 
   3  -6  19       14.83       28.89     67.11 o 
   4  -6  19        2.80      -42.74     42.74 o 
   5  -6  19        0.01      -16.57     48.96 o 
  -7  -5  19      245.18      225.55     68.11 o 
  -6  -5  19      362.65      320.42     72.02 o 
  -5  -5  19      375.87      404.53     41.45 o 
  -4  -5  19      307.38      273.11     39.27 o 
  -3  -5  19       40.27       70.76     35.64 o 
  -2  -5  19        1.69      -24.06     39.73 o 
  -1  -5  19       16.15       21.97     39.93 o 
   0  -5  19        0.05       -3.33     33.21 o 
   1  -5  19       10.05      -32.29     36.30 o 
   2  -5  19       54.02       32.80     34.99 o 
   3  -5  19      115.46       97.82    102.63 o 
   4  -5  19       89.28      131.94     79.78 o 
   5  -5  19      123.99      111.77     55.99 o 
  -8  -4  19        9.08       73.18     54.69 o 
  -7  -4  19       26.85        2.30     51.72 o 
  -6  -4  19        3.60      -27.79     50.19 o 
  -5  -4  19        1.17      -12.24     36.55 o 
  -4  -4  19      309.61      310.34     34.31 o 
  -3  -4  19       45.50       70.87     29.67 o 
  -2  -4  19      226.56      237.35     57.06 o 
  -1  -4  19      289.45      266.26     52.35 o 
   0  -4  19      482.78      447.82     53.80 o 
   1  -4  19      214.64      180.96     44.30 o 
   2  -4  19      183.88      169.12     38.86 o 
   3  -4  19       99.35       68.68     42.09 o 
   4  -4  19      110.89       55.61     52.04 o 
   5  -4  19       28.92      -25.39     48.57 o 
  -8  -3  19      154.25      153.50    119.86 o 
  -7  -3  19      243.15      299.66     65.58 o 
  -6  -3  19      311.91      353.57     49.25 o 
  -5  -3  19      319.51      402.26     59.02 o 
  -4  -3  19      921.39      983.74    109.04 o 
  -3  -3  19      458.11      525.48     71.64 o 
  -2  -3  19      428.03      371.86     66.64 o 
  -1  -3  19      454.53      479.38     64.12 o 
   0  -3  19      199.56      229.51     42.75 o 
   1  -3  19      130.79      145.06     40.79 o 
   2  -3  19       17.55       24.65     37.05 o 
   3  -3  19        0.10      -22.18     35.82 o 
   4  -3  19        0.40       51.63     49.62 o 
   5  -3  19        3.39       46.22     49.96 o 
  -9  -2  19      161.21       86.99     49.04 o 
  -8  -2  19      366.02      484.42     72.26 o 
  -7  -2  19      256.14      202.00     46.35 o 
  -6  -2  19      456.09      408.79     78.49 o 
  -5  -2  19       63.92        5.38     45.76 o 
  -4  -2  19       16.44       27.77     24.02 o 
  -3  -2  19       48.23       50.91     27.36 o 
  -2  -2  19       36.14       28.76     27.15 o 
  -1  -2  19       11.87       -6.19     30.14 o 
   0  -2  19      292.91      332.28     47.97 o 
   1  -2  19      413.20      419.29     51.82 o 
   2  -2  19      136.25      197.10     44.78 o 
   3  -2  19       79.77       58.72     39.97 o 
   4  -2  19      192.66      207.21     62.20 o 
   5  -2  19      110.74      170.92     76.91 o 
  -9  -1  19       33.25       63.96     85.21 o 
  -8  -1  19       23.16        6.35     32.53 o 
  -7  -1  19        1.50       -8.74     34.32 o 
  -6  -1  19       45.77       19.51     32.75 o 
  -5  -1  19       66.84       69.72     56.43 o 
  -4  -1  19      185.43      230.33     44.97 o 
  -3  -1  19      178.04      146.97     30.28 o 
  -2  -1  19      313.23      324.98     38.89 o 
  -1  -1  19      388.19      336.95    120.90 o 
   0  -1  19      615.37      556.40     67.02 o 
   1  -1  19      270.72      340.32     50.59 o 
   2  -1  19      137.46      144.99     47.65 o 
   3  -1  19      177.31      176.61     46.94 o 
   4  -1  19       66.19      157.69     79.66 o 
   5  -1  19       20.34      107.87     76.91 o 
  -9   0  19      181.07       87.64     39.63 o 
  -8   0  19      254.73      282.13     48.67 o 
  -7   0  19      518.72      570.89     60.44 o 
  -6   0  19      465.48      479.57     77.40 o 
  -5   0  19      271.63      213.65     43.89 o 
  -4   0  19      552.43      408.39     52.70 o 
  -3   0  19      684.43      664.69     45.30 o 
  -2   0  19      226.33      222.67     38.97 o 
  -1   0  19        7.26       35.87     30.79 o 
   0   0  19      102.70       94.65     45.51 o 
   1   0  19        0.04       -6.06     35.10 o 
   2   0  19       20.87       -1.56     37.34 o 
   3   0  19       46.77       28.49     43.20 o 
   4   0  19       31.86      -41.61     52.79 o 
  -9   1  19      302.92      332.73     51.73 o 
  -8   1  19      229.37      207.85     44.39 o 
  -7   1  19      184.78      167.03     50.44 o 
  -6   1  19       20.21        4.58     32.14 o 
  -5   1  19        6.56       35.23     31.13 o 
  -4   1  19        0.11       25.78     34.44 o 
  -3   1  19       35.17       41.65     23.18 o 
  -2   1  19      136.52       88.22     28.25 o 
  -1   1  19        2.15      -26.04     26.04 o 
   0   1  19      318.07      327.58     59.59 o 
   1   1  19      142.46      210.96     46.26 o 
   2   1  19      175.90      265.10     51.43 o 
   3   1  19      131.14       78.78     57.98 o 
   4   1  19      150.73      143.78     62.11 o 
  -9   2  19        0.41      -21.93     28.55 o 
  -8   2  19       22.54       39.42     33.69 o 
  -7   2  19       64.00       62.93     37.34 o 
  -6   2  19      169.60      130.44     38.68 o 
  -5   2  19       97.46      113.96     65.03 o 
  -4   2  19      696.59      626.48     97.40 o 
  -3   2  19      601.53      622.97     76.05 o 
  -2   2  19      426.07      393.22     41.06 o 
  -1   2  19       19.30       25.51     31.82 o 
   0   2  19      138.53       78.55     42.72 o 
   1   2  19      270.87      299.89     62.49 o 
   2   2  19       78.24       19.99     42.71 o 
   3   2  19       17.60       25.92     66.23 o 
  -9   3  19      303.28      370.64     45.40 o 
  -8   3  19      251.18      322.75     46.61 o 
  -7   3  19      183.01      182.11     41.04 o 
  -6   3  19      194.89      170.33     51.64 o 
  -5   3  19      188.20      142.88     59.74 o 
  -4   3  19      172.55      162.42     56.09 o 
  -3   3  19      130.34       99.27     40.40 o 
  -2   3  19       10.58       -6.75     35.43 o 
  -1   3  19        0.18       29.23     30.82 o 
   0   3  19       11.49      -10.54     40.11 o 
   1   3  19       31.24       77.70     54.44 o 
   2   3  19       49.34      -37.68     50.73 o 
  -8   4  19       69.25       80.38     34.85 o 
  -7   4  19       19.78       13.56     32.35 o 
  -6   4  19        4.92       10.48     34.80 o 
  -5   4  19        0.89       -6.04     32.58 o 
  -4   4  19       93.56       77.35     40.96 o 
  -3   4  19      158.70      201.20     66.67 o 
  -2   4  19       77.10       28.32     30.13 o 
  -1   4  19      140.93      161.28     43.00 o 
   0   4  19      171.02      171.39     54.07 o 
   1   4  19      139.95      151.07     80.66 o 
  -8   5  19       40.01       20.42     36.60 o 
  -7   5  19       75.06       98.92     41.69 o 
  -6   5  19      132.73       58.58     40.04 o 
  -5   5  19      290.90      294.89     57.24 o 
  -4   5  19      224.01      157.57     46.64 o 
  -3   5  19      120.24      118.91     50.32 o 
  -2   5  19      141.39      171.73     38.35 o 
  -1   5  19       81.75       96.66     40.72 o 
   0   5  19       34.52        9.61     61.93 o 
  -6   6  19       96.49      147.78     46.27 o 
  -5   6  19       31.39       41.95     40.60 o 
  -4   6  19       25.86       33.36     42.91 o 
  -3   6  19        1.24        9.77     43.26 o 
  -2   6  19        4.21       40.95     70.04 o 
  -3  -8  20       73.98      171.05     73.16 o 
  -2  -8  20       44.49       23.49     53.20 o 
  -1  -8  20      125.78       29.13     46.60 o 
   0  -8  20      117.34      159.84     52.30 o 
   1  -8  20       82.06       57.08     48.60 o 
   2  -8  20       85.25       92.15     50.18 o 
  -4  -7  20      197.20      228.98     70.17 o 
  -3  -7  20      225.83      212.99     53.67 o 
  -2  -7  20       33.73       84.03     58.18 o 
  -1  -7  20      192.41      199.27     50.09 o 
   0  -7  20      113.92      158.90     48.49 o 
   1  -7  20       43.66       27.62     44.89 o 
   2  -7  20        1.32       41.30     44.46 o 
   3  -7  20        1.08       36.88    100.88 o 
  -5  -6  20      158.42      129.51     42.65 o 
  -4  -6  20      126.39       77.74     39.42 o 
  -3  -6  20       28.09       -0.09     43.26 o 
  -2  -6  20       11.24       31.51     45.30 o 
  -1  -6  20       13.08       11.49     38.74 o 
   0  -6  20       12.83       18.46     39.11 o 
   1  -6  20       96.09      150.94     48.66 o 
   2  -6  20      102.44      108.70     48.14 o 
   3  -6  20      183.44      267.94     68.71 o 
   4  -6  20       84.00       42.72     56.01 o 
  -6  -5  20       11.32       -9.65     54.22 o 
  -5  -5  20        3.32       26.52     45.40 o 
  -4  -5  20      240.48      290.57     45.28 o 
  -3  -5  20      222.70      209.47     44.00 o 
  -2  -5  20      180.69      126.10     50.48 o 
  -1  -5  20      218.81      197.99     55.91 o 
   0  -5  20      291.34      308.51     52.75 o 
   1  -5  20      221.27      244.10     48.58 o 
   2  -5  20       77.46      140.21     46.18 o 
   3  -5  20       58.22       67.08     56.60 o 
   4  -5  20       35.30       66.70     58.38 o 
  -7  -4  20      265.57      285.02     73.16 o 
  -6  -4  20      151.05       94.31     56.74 o 
  -5  -4  20      413.49      488.53    106.68 o 
  -4  -4  20      372.29      384.70     47.71 o 
  -3  -4  20      354.53      356.99     45.86 o 
  -2  -4  20      148.79      145.48     38.11 o 
  -1  -4  20      308.95      329.21     57.93 o 
   0  -4  20       36.48       23.07     36.10 o 
   1  -4  20       14.13      -38.73     40.44 o 
   2  -4  20        1.36      -34.56     34.56 o 
   3  -4  20       28.30       -4.24     40.92 o 
   4  -4  20        5.23       88.38     56.63 o 
  -8  -3  20      134.25       48.26     77.47 o 
  -7  -3  20       58.88       75.58     58.74 o 
  -6  -3  20      112.73      137.53     41.60 o 
  -5  -3  20       66.59       51.07     36.38 o 
  -4  -3  20       24.51       31.12     33.45 o 
  -3  -3  20        0.75      -10.08     26.27 o 
  -2  -3  20       43.01       -4.45     30.94 o 
  -1  -3  20      108.66       82.08     44.02 o 
   0  -3  20      250.32      335.43     50.63 o 
   1  -3  20      189.01      213.05     43.75 o 
   2  -3  20      159.20      262.60     50.29 o 
   3  -3  20      162.82      215.53     57.20 o 
   4  -3  20       67.23      109.88     57.35 o 
  -8  -2  20       84.99       45.59     54.25 o 
  -7  -2  20       37.25       59.73     41.47 o 
  -6  -2  20      201.42      190.98     46.71 o 
  -5  -2  20       91.92       70.16     38.95 o 
  -4  -2  20      190.16      147.07     27.79 o 
  -3  -2  20      292.97      307.31     38.37 o 
  -2  -2  20      620.42      463.09     49.76 o 
  -1  -2  20      405.51      429.41     87.90 o 
   0  -2  20      263.90      377.29     60.84 o 
   1  -2  20      168.37      151.56     44.94 o 
   2  -2  20      110.91      109.44     47.63 o 
   3  -2  20       13.99       -7.06     41.32 o 
   4  -2  20       45.27       21.56     55.37 o 
  -8  -1  20      339.45      346.65     66.58 o 
  -7  -1  20      301.04      263.60     50.71 o 
  -6  -1  20      418.33      437.82     59.14 o 
  -5  -1  20      241.16      226.44     48.73 o 
  -4  -1  20       78.72       90.40     40.40 o 
  -3  -1  20      297.24      298.87     36.34 o 
  -2  -1  20       95.70      120.95     31.31 o 
  -1  -1  20        0.22       13.15     30.92 o 
   0  -1  20       36.17      -28.33     38.50 o 
   1  -1  20        1.55      -21.24     36.35 o 
   2  -1  20       16.90       51.52     41.31 o 
   3  -1  20      151.81       98.92     47.26 o 
   4  -1  20       70.66       83.99     56.04 o 
  -9   0  20      209.93      167.43     62.05 o 
  -8   0  20       41.75        4.72     35.49 o 
  -7   0  20       31.26       67.24     39.49 o 
  -6   0  20        2.54       40.31     43.70 o 
  -5   0  20      146.21      126.53     43.20 o 
  -4   0  20        0.66       -7.60     33.54 o 
  -3   0  20       69.53       23.91     25.99 o 
  -2   0  20       68.26       41.59     37.68 o 
  -1   0  20      393.54      419.91     51.28 o 
   0   0  20       54.84      -17.27     40.90 o 
   1   0  20      464.82      412.55     54.65 o 
   2   0  20       95.68      108.76     46.03 o 
   3   0  20      169.02      172.82     51.21 o 
  -9   1  20       14.34        8.06     40.56 o 
  -8   1  20       82.52       61.87     48.51 o 
  -7   1  20      187.93      148.64     39.61 o 
  -6   1  20      322.21      360.94     53.69 o 
  -5   1  20      407.95      398.49     56.96 o 
  -4   1  20      649.58      646.65    111.00 o 
  -3   1  20      527.40      439.12     41.15 o 
  -2   1  20      194.06      171.50     34.73 o 
  -1   1  20       20.38       -0.36     32.34 o 
   0   1  20       32.13       38.08     44.40 o 
   1   1  20      202.04      166.69     46.31 o 
   2   1  20       37.78        0.76     43.35 o 
   3   1  20        0.43      -33.21     56.23 o 
  -8   2  20      182.42      106.83     41.59 o 
  -7   2  20      174.32      182.54     44.51 o 
  -6   2  20      228.84      237.11     48.02 o 
  -5   2  20      104.64      109.00     39.66 o 
  -4   2  20       85.35       99.47     98.07 o 
  -3   2  20       72.12       93.66     40.94 o 
  -2   2  20        5.64       37.86     29.27 o 
  -1   2  20       24.26       32.89     33.86 o 
   0   2  20       60.77       52.85     47.62 o 
   1   2  20       91.82       94.36     54.30 o 
   2   2  20       72.46      144.53     73.35 o 
  -8   3  20       21.99       23.02     34.85 o 
  -7   3  20        0.04      -24.15     32.15 o 
  -6   3  20        9.99       -7.06     34.88 o 
  -5   3  20       73.71       64.96     41.83 o 
  -4   3  20      159.12       96.84     40.64 o 
  -3   3  20      182.24       88.40     54.56 o 
  -2   3  20      134.73      110.58     51.63 o 
  -1   3  20      156.75      114.10     39.96 o 
   0   3  20      183.00      179.39     75.22 o 
   1   3  20      168.48      168.75     59.99 o 
  -8   4  20       67.22       57.88     39.62 o 
  -7   4  20      128.66       62.79     40.21 o 
  -6   4  20      205.56      239.37     51.87 o 
  -5   4  20      231.73      230.80     52.55 o 
  -4   4  20      180.64      170.29     49.71 o 
  -3   4  20      163.33      133.45     50.83 o 
  -2   4  20       74.81       93.44     34.08 o 
  -1   4  20       45.23       19.00     70.46 o 
   0   4  20       19.14       43.73     48.93 o 
  -6   5  20       55.70       78.68     43.22 o 
  -5   5  20        1.12       19.82     39.22 o 
  -4   5  20        1.92       45.77     42.81 o 
  -3   5  20        5.00        1.79     42.94 o 
  -2   5  20        5.04       -6.13     62.93 o 
  -3  -7  21       19.82       33.46     51.25 o 
  -2  -7  21       30.58       28.23     53.86 o 
  -1  -7  21       40.06        0.08     43.17 o 
   0  -7  21       79.99       51.91     74.84 o 
   1  -7  21      105.94      135.65     51.69 o 
   2  -7  21       79.18       22.11     46.95 o 
  -5  -6  21       53.76       15.23     76.04 o 
  -4  -6  21      263.58      211.24     45.67 o 
  -3  -6  21      160.93      151.24    101.38 o 
  -2  -6  21      156.95      180.42     59.49 o 
  -1  -6  21      180.80      180.14     58.27 o 
   0  -6  21      195.53      209.17     51.18 o 
   1  -6  21       58.95        8.83     53.58 o 
   2  -6  21       30.39       26.66     44.91 o 
   3  -6  21       12.50      -17.21     55.81 o 
  -6  -5  21      198.39      213.94     70.64 o 
  -5  -5  21      125.05       62.59     48.89 o 
  -4  -5  21      176.92      193.58     44.50 o 
  -3  -5  21      135.67      164.49     45.13 o 
  -2  -5  21       33.22       21.68     44.22 o 
  -1  -5  21       62.43      119.46     53.08 o 
   0  -5  21        1.13       -7.79     40.27 o 
   1  -5  21       21.59       50.25     43.67 o 
   2  -5  21       24.62      -12.19     43.53 o 
   3  -5  21       56.35       52.70     45.02 o 
  -6  -4  21        0.77      -10.04     54.78 o 
  -5  -4  21       24.25      -16.41     41.48 o 
  -4  -4  21      168.53      168.14     33.87 o 
  -3  -4  21      108.40      176.83     42.16 o 
  -2  -4  21      110.84      113.36     47.20 o 
  -1  -4  21       88.77      103.93     48.63 o 
   0  -4  21      218.53      221.01     47.82 o 
   1  -4  21      188.09      182.09     61.05 o 
   2  -4  21       95.98      137.63     47.49 o 
   3  -4  21       58.31       49.69     47.35 o 
  -7  -3  21      158.98      116.70     63.80 o 
  -6  -3  21      279.91      235.43     48.00 o 
  -5  -3  21      118.34      112.90     41.10 o 
  -4  -3  21      273.60      235.15     35.00 o 
  -3  -3  21      494.77      512.66     74.40 o 
  -2  -3  21      371.54      373.93     51.49 o 
  -1  -3  21      283.97      258.41     55.92 o 
   0  -3  21       60.63       72.65     39.03 o 
   1  -3  21       28.82       37.31     39.70 o 
   2  -3  21        4.72       34.36     42.67 o 
   3  -3  21       11.73       14.41     45.85 o 
  -7  -2  21      222.07      255.13     65.22 o 
  -6  -2  21      346.82      327.10     86.31 o 
  -5  -2  21      133.05       85.70     40.92 o 
  -4  -2  21       37.32       17.64     40.74 o 
  -3  -2  21       36.76       12.89     28.68 o 
  -2  -2  21        0.55      -13.73     31.65 o 
  -1  -2  21       18.62        4.90     38.15 o 
   0  -2  21       35.98       43.22     79.09 o 
   1  -2  21       51.92       76.47     60.58 o 
   2  -2  21      227.29      222.12     51.01 o 
   3  -2  21       66.48       32.08     46.78 o 
  -8  -1  21       19.62       49.24     42.93 o 
  -7  -1  21        0.31       14.64     39.90 o 
  -6  -1  21       19.64      -12.32     38.75 o 
  -5  -1  21       58.35       12.05     38.48 o 
  -4  -1  21       50.69       21.67     58.57 o 
  -3  -1  21      162.98      106.13     31.97 o 
  -2  -1  21      215.78      113.73     37.51 o 
  -1  -1  21      323.92      381.68     59.54 o 
   0  -1  21      130.05      107.30     47.14 o 
   1  -1  21      439.62      403.87     57.45 o 
   2  -1  21       68.50       65.06     45.50 o 
   3  -1  21       93.00      148.98     51.32 o 
  -8   0  21      133.80      162.05     54.41 o 
  -7   0  21      283.66      205.14     56.68 o 
  -6   0  21      407.54      350.29     59.75 o 
  -5   0  21      320.07      337.79     61.87 o 
  -4   0  21      198.83      178.90     54.74 o 
  -3   0  21      330.93      348.21     37.90 o 
  -2   0  21      100.30       77.78     34.50 o 
  -1   0  21        4.20      -23.92     37.19 o 
   0   0  21        7.56       13.24     43.67 o 
   1   0  21       90.61      107.22     42.76 o 
   2   0  21        2.78      -13.45     43.16 o 
  -8   1  21      160.91      145.16     46.37 o 
  -7   1  21       96.79       51.72     51.73 o 
  -6   1  21      102.56       92.96     41.26 o 
  -5   1  21       45.58       22.79     39.72 o 
  -4   1  21        0.01      -34.68     34.68 o 
  -3   1  21        0.31       -8.68     24.21 o 
  -2   1  21       51.10       30.49     38.53 o 
  -1   1  21       94.88       77.76     43.11 o 
   0   1  21       90.52      117.68     51.28 o 
   1   1  21      169.93      157.16     58.07 o 
   2   1  21       93.31      133.89     52.63 o 
  -8   2  21        0.49       -5.37     39.12 o 
  -7   2  21       22.83      -23.19     36.27 o 
  -6   2  21       87.72       36.60     39.99 o 
  -5   2  21      101.78      132.99     43.67 o 
  -4   2  21      210.65      227.05     51.81 o 
  -3   2  21      260.32      276.85     53.06 o 
  -2   2  21      157.08      231.50     42.58 o 
  -1   2  21      114.71      108.25     47.05 o 
   0   2  21      118.09      158.66     59.87 o 
   1   2  21      131.40      185.74     60.05 o 
  -7   3  21      116.57      120.82     44.15 o 
  -6   3  21      169.91      138.51     47.59 o 
  -5   3  21      175.67       98.45     48.63 o 
  -4   3  21      169.71       71.48     62.87 o 
  -3   3  21       43.48       62.28     69.99 o 
  -2   3  21       33.70       35.75     33.60 o 
  -1   3  21        1.23       46.00     44.28 o 
   0   3  21        1.71      -41.41     41.41 o 
  -6   4  21        0.02        1.17     41.50 o 
  -5   4  21        8.65       17.79     40.26 o 
  -4   4  21        2.14      -37.07     38.69 o 
  -3   4  21       33.98        9.09     42.46 o 
  -2   4  21       35.33       15.83     37.22 o 
  -3  -6  22        0.16       23.94     47.67 o 
  -2  -6  22        4.68       25.51     49.02 o 
  -1  -6  22       15.08       59.57     60.12 o 
   0  -6  22       18.28      -42.58     43.11 o 
   1  -6  22      110.60       45.08     55.35 o 
  -5  -5  22        3.17      -17.10     74.41 o 
  -4  -5  22      105.17       57.16     38.42 o 
  -3  -5  22      227.04      181.99     53.52 o 
  -2  -5  22       84.00       58.55     48.10 o 
  -1  -5  22      114.65       86.34     51.98 o 
   0  -5  22      116.84       97.51     46.22 o 
   1  -5  22      148.82      139.88     63.46 o 
   2  -5  22       73.45      108.68     51.41 o 
  -5  -4  22      151.09      194.47     59.36 o 
  -4  -4  22      137.16      192.24     41.67 o 
  -3  -4  22      301.55      321.33    100.81 o 
  -2  -4  22      137.73      100.86     48.28 o 
  -1  -4  22       74.66       94.99     50.27 o 
   0  -4  22        1.89       32.71     40.38 o 
   1  -4  22        0.03      -40.04     40.04 o 
   2  -4  22        0.82       13.18     45.81 o 
  -6  -3  22       42.15       81.23     44.33 o 
  -5  -3  22       46.92       24.35     42.41 o 
  -4  -3  22       16.90       38.23     33.09 o 
  -3  -3  22       22.00       52.25     35.73 o 
  -2  -3  22        6.20       36.71     45.95 o 
  -1  -3  22       70.36       96.94     49.92 o 
   0  -3  22      113.97       74.38     50.28 o 
   1  -3  22      127.07      219.94     53.03 o 
   2  -3  22       63.42       84.49     46.49 o 
  -7  -2  22       47.17       26.72     60.55 o 
  -6  -2  22       64.94      -27.52     41.81 o 
  -5  -2  22      133.48      127.48     47.04 o 
  -4  -2  22      203.30      198.71     51.38 o 
  -3  -2  22      142.94      180.70     41.30 o 
  -2  -2  22      388.07      353.05     72.75 o 
  -1  -2  22      181.15      275.89     57.40 o 
   0  -2  22      157.45      172.19     56.47 o 
   1  -2  22       57.87      158.12     48.49 o 
   2  -2  22      142.81      207.71     51.99 o 
  -7  -1  22      268.59      211.65     80.90 o 
  -6  -1  22      228.76      199.50     52.04 o 
  -5  -1  22      218.85      248.22     66.92 o 
  -4  -1  22       58.17       57.18     45.01 o 
  -3  -1  22       77.78       44.15     34.02 o 
  -2  -1  22       54.81       25.69     39.31 o 
  -1  -1  22        4.70       47.48     43.10 o 
   0  -1  22        1.64       -1.33     46.97 o 
   1  -1  22        2.06      -12.60     41.67 o 
   2  -1  22        0.38       40.93     47.71 o 
  -7   0  22        7.61      -13.42     42.68 o 
  -6   0  22       20.73       60.96     44.82 o 
  -5   0  22       23.69       28.63     41.88 o 
  -4   0  22       64.18       27.89     41.52 o 
  -3   0  22       88.21       34.14     29.97 o 
  -2   0  22       59.04       59.08     36.65 o 
  -1   0  22      228.82      333.15     57.23 o 
   0   0  22       69.15      100.42     51.50 o 
   1   0  22      195.05      265.28     56.14 o 
  -7   1  22      121.26      130.17     46.47 o 
  -6   1  22      225.79      233.04     56.72 o 
  -5   1  22      231.79      189.17     51.25 o 
  -4   1  22      199.85      143.21     50.18 o 
  -3   1  22      221.64      241.11     57.93 o 
  -2   1  22      171.40      196.03     42.08 o 
  -1   1  22      109.48      164.44     50.45 o 
   0   1  22       30.29       33.52     94.45 o 
  -6   2  22      174.96      183.57     51.50 o 
  -5   2  22      170.45      143.22     48.06 o 
  -4   2  22       29.23       -3.59     39.41 o 
  -3   2  22       16.16       63.46     55.63 o 
  -2   2  22        0.53        9.24     40.20 o 
  -1   2  22       13.58      106.77     48.81 o 
  -5   3  22       17.33       72.19     47.19 o 
  -4   3  22       30.33       57.18     44.67 o 
  -3   3  22       69.13      114.84     51.50 o 
  -2   3  22       84.73       67.41     35.54 o 
  -3  -5  23       97.30       95.74     52.74 o 
  -2  -5  23       21.14       13.11     50.50 o 
  -1  -5  23        2.94      -31.00     68.29 o 
   0  -5  23        0.03       -3.30     43.27 o 
  -4  -4  23       53.13       57.63     38.49 o 
  -3  -4  23       79.66       69.93     52.27 o 
  -2  -4  23       56.83       30.21     45.90 o 
  -1  -4  23       56.22       42.60     52.03 o 
   0  -4  23       61.27       71.59     47.20 o 
   1  -4  23      109.63       65.05     69.42 o 
  -5  -3  23      192.48      109.69     47.66 o 
  -4  -3  23      150.35      165.71     61.23 o 
  -3  -3  23      187.93      255.75     66.79 o 
  -2  -3  23      150.51      171.48     52.28 o 
  -1  -3  23       75.42       40.46     50.40 o 
   0  -3  23       25.21       69.45     52.96 o 
   1  -3  23       23.07       42.74     47.42 o 
  -5  -2  23       90.04       60.95     48.80 o 
  -4  -2  23       11.05        8.94     45.00 o 
  -3  -2  23       32.60       65.80     35.76 o 
  -2  -2  23        7.93      -18.34     53.69 o 
  -1  -2  23       14.14       21.24     45.85 o 
   0  -2  23       74.65       48.31     52.06 o 
   1  -2  23        2.70       -9.84     43.66 o 
  -6  -1  23        6.79      -21.79     40.05 o 
  -5  -1  23       54.01       42.86     46.21 o 
  -4  -1  23       97.59       66.38     49.27 o 
  -3  -1  23      142.77      103.26     37.29 o 
  -2  -1  23       75.24       73.39     58.13 o 
  -1  -1  23      201.56      275.13     56.94 o 
   0  -1  23       52.40       42.74     53.94 o 
  -6   0  23      166.31      179.24     61.43 o 
  -5   0  23      183.05      174.48     54.78 o 
  -4   0  23       69.79        8.31     45.87 o 
  -3   0  23      166.45       57.84     58.32 o 
  -2   0  23       87.28      107.94     39.53 o 
  -1   0  23       38.25      151.54     99.82 o 
   0   0  23        0.34       45.70     66.55 o 
  -5   1  23       32.62      -41.35     41.35 o 
  -4   1  23        0.94       11.88     45.47 o 
  -3   1  23       17.49       44.04     56.16 o 
  -2   1  23       28.51       78.25     44.84 o 
  -1   1  23       40.43       12.98     54.06 o 
  -4   2  23       43.68      -32.09     64.92 o 
  -3  -2  24       58.91       22.52     53.06 o 
  -2  -2  24      107.21       79.03     57.81 o 
  -3  -1  24       39.58       89.15     87.02 o 
                                                 
